# Supplementary material for: Modern temperatures in central–north Greenland warmest in past millennium
Source: Nature. 2023 Jan 18;613(7944):503–7. doi: 10.1038/s41586-022-05517-z (PMC9849122; doi:10.1038/s41586-022-05517-z)
Supplement: Supplementary file 2 — Source Data Fig. 1 [file 41586_2022_5517_MOESM2_ESM.xlsx]

## Sheet: Fig.1a
Year	NGT2012_annual_permil	NGT2012_11yr_permil	NGT2012_N	Arctic2k_annual_degreeC	Arctic2k_11yr_degreeC
2011	1.3805	1.30218	6	2.10266	1.73534
2010	2.14383	1.24792	7	1.98977	1.72666
2009	2.05669	1.17805	7	1.22247	1.64709
2008	1.23669	1.03389	7	1.46955	1.67267
2007	0.389543	1.08506	7	1.97664	1.60046
2006	-0.374743	1.15986	7	1.56656	1.49985
2005	0.450972	1.17675	7	1.88112	1.30415
2004	0.4324	1.07415	7	0.594328	1.13872
2003	0.589543	1.0409	7	1.50386	1.07576
2002	2.16669	0.959863	7	1.19548	0.98126
2001	1.93526	0.852071	7	0.995868	0.856111
2000	1.98097	0.790123	7	-0.05	0.749151
1999	1.01526	0.781941	7	0.17	0.606321
1998	1.69097	0.856746	7	0.53	0.599564
1997	0.345257	0.760902	7	0.43	0.409213
1996	-0.796171	0.522591	7	0.6	0.295988
1995	-1.05617	0.324928	7	0.39	0.180909
1994	0.161496	-0.229871	9	0.31	0.168182
1993	0.876679	-0.120638	11	0.52	0.183636
1992	-0.583579	-0.10061	13	-0.59	0.134545
1991	-0.455118	-0.126064	13	-0.05	0.149091
1990	-0.200502	-0.0966937	13	-0.27	0.147273
1989	-0.118195	-0.0380923	13	-0.19	0.13
1988	-0.0295993	-0.0789846	14	0.34	0.123636
1987	0.0422753	-0.21606	15	-0.01	0.0690909
1986	-0.271058	-0.186	15	0.59	0.0872727
1985	0.438275	-0.236727	15	0.58	0.129091
1984	-0.215058	-0.217272	15	0.2	0.150909
1983	-0.409058	-0.200666	15	0.24	0.170909
1982	-0.623725	-0.204666	15	-0.08	0.168182
1981	-0.375725	-0.170121	15	-0.39	0.125455
1980	-0.904391	-0.13509	15	0.41	-0.00636364
1979	-0.0994788	-0.166782	16	-0.03	-0.159091
1978	0.198646	-0.176725	16	0.03	-0.210909
1977	-0.0438538	-0.13468	16	0.31	-0.278182
1976	0.385521	-0.0460432	16	-0.48	-0.284545
1975	0.133021	-0.02485	16	-0.86	-0.26
1974	0.00927121	0.108218	16	-1.1	-0.253636
1973	-0.285104	0.14123	16	-0.37	-0.260909
1972	0.0686462	0.119695	16	-0.5	-0.269091
1971	0.479271	0.191002	16	-0.15	-0.305455
1970	-0.0763538	0.180945	16	-0.12	-0.264545
1969	0.448646	0.172025	16	0.48	-0.127273
1968	0.263646	0.181627	16	-0.11	-0.02
1967	-0.0382288	0.224866	16	-0.06	0.0381818
1966	0.740521	0.212252	16	-0.09	0.168182
1965	0.274896	0.184695	16	-0.03	0.292727
1964	0.0138881	0.291327	16	0.65	0.366364
1963	0.0207631	0.254168	16	0.08	0.339091
1962	0.270138	0.196838	16	0.27	0.392727
1961	0.0188881	0.221668	16	0.93	0.44
1960	0.252013	0.207008	16	1.22	0.465455
1959	0.675763	0.188258	16	0.69	0.470909
1958	0.135138	0.229281	16	0.18	0.468182
1957	-0.161112	0.256114	16	0.48	0.433636
1956	0.272638	0.265972	16	0.46	0.354545
1955	0.502638	0.262832	16	0.19	0.249091
1954	0.0413881	0.196355	16	0.03	0.0881818
1953	0.465138	0.0832869	16	0.62	0.01
1952	0.370987	0.039196	15	-0.3	-0.0163636
1951	0.436987	0.0473778	15	-0.6	-0.0554545
1950	0.015654	0.0236846	15	-0.23	-0.0936364
1949	-0.479237	-0.0672813	16	-0.55	-0.12
1948	-0.567987	-0.141486	16	-0.17	-0.154545
1947	-0.349862	-0.202736	16	-0.11	-0.167273
1946	-0.0711119	-0.257125	16	0.05	-0.175455
1945	0.0120131	-0.278347	16	0.04	-0.0536364
1944	-0.497987	-0.199014	16	-0.1	0.0145455
1943	-0.774862	-0.129242	16	-0.35	0.0845455
1942	-0.208612	-0.0587302	16	0.48	0.08
1941	-0.282362	-0.00100288	16	-0.39	0.04
1940	0.145138	0.0602471	16	0.74	0.0281818
1939	0.857013	0.105815	16	0.52	0.0545455
1938	0.288263	0.211668	16	0.22	0.0463636
1937	0.207638	0.374508	16	-0.22	0.0854545
1936	0.285138	0.498543	16	-0.55	0.0472727
1935	0.602638	0.631043	16	-0.08	0.0636364
1934	0.513263	0.750474	16	0.33	-0.0272727
1933	0.666388	0.823088	16	-0.19	-0.102727
1932	1.01639	0.906668	16	0.08	-0.112727
1931	1.15576	0.955247	16	0.06	-0.0818182
1930	1.17514	0.954963	16	-0.21	-0.0472727
1929	1.45889	0.869338	16	-0.26	-0.0427273
1928	1.65576	0.822633	16	-0.31	-0.0790909
1927	1.08449	0.667414	16	0.11	-0.06
1926	0.49511	0.512243	16	0.12	-0.123636
1925	0.146985	0.379118	16	-0.17	-0.170909
1924	-0.48364	0.250596	16	-0.03	-0.252727
1923	0.0176102	0.0416752	16	-0.07	-0.304545
1922	-0.414265	-0.225541	16	0.02	-0.307273
1921	-0.61614	-0.271563	16	-0.62	-0.357273
1920	-0.328015	-0.266393	16	-0.46	-0.430909
1919	-0.24864	-0.322359	16	-1.11	-0.491818
1918	-0.91114	-0.31645	16	-0.83	-0.58
1917	-1.27551	-0.294291	16	-0.34	-0.648182
1916	0.578235	-0.226052	16	-0.44	-0.797273
1915	0.551985	-0.162018	16	-0.69	-0.855455
1914	-0.46864	-0.0949725	16	-0.84	-0.873636
1913	-0.41864	-0.0414498	16	-1	-0.8
1912	0.26136	0.000482021	16	-0.82	-0.895455
1911	0.33636	0.0865616	16	-1.62	-0.972727
1910	0.0882352	-0.0169043	16	-1.26	-1.11
1909	0.409485	-0.0620748	16	-0.66	-1.12818
1908	0.34011	0.0272434	16	-0.3	-1.15273
1907	-0.44989	0.104289	16	-1.88	-1.11455
1906	-0.32864	0.100596	16	-1.19	-1.08636
1905	-0.55989	0.0922434	16	-1.95	-1.07091
1904	0.0551102	0.0940047	16	-0.89	-1.02636
1903	0.51386	0.024857	16	-1.11	-0.998182
1902	0.42886	-0.0703134	16	-0.58	-1.01727
1901	0.220735	-0.0390634	16	-0.51	-0.878182
1900	0.244485	0.0303684	16	-1.45	-0.773636
1899	0.10761	0.1223	16	-0.77	-0.681818
1898	-0.35114	0.179232	16	-0.35	-0.674545
1897	-0.706765	0.233493	16	-0.51	-0.682727
1896	-0.10614	0.279459	16	-0.35	-0.711818
1895	0.43511	0.295198	16	-0.04	-0.726364
1894	0.45136	0.317812	16	-0.94	-0.685455
1893	0.68136	0.302812	16	-0.81	-0.736364
1892	1.11074	0.303437	16	-1.2	-0.784545
1891	0.934485	0.315198	16	-0.9	-0.817273
1890	0.39386	0.290255	16	-0.67	-0.908182
1889	0.493235	0.202243	16	-1	-0.977273
1888	-0.0573898	0.155482	16	-1.33	-0.964545
1887	-0.344265	0.0845729	16	-0.88	-0.985455
1886	-0.519358	-0.0407356	16	-0.87	-0.941818
1885	-0.434983	-0.0440879	16	-1.35	-0.937273
1884	-0.694358	-0.018747	16	-0.8	-0.908182
1883	-0.141233	0.048128	16	-0.8	-0.82
1882	-0.216233	0.168753	16	-1.04	-0.691818
1881	0.483096	0.297535	16	-0.72	-0.613636
1880	0.869971	0.445546	16	-0.85	-0.567273
1879	0.680596	0.563387	16	-0.35	-0.567273
1878	1.05122	0.632364	16	-0.03	-0.57
1877	1.1406	0.691228	16	0.08	-0.528182
1876	1.18497	0.768671	16	-0.02	-0.489091
1875	1.1281	0.760148	16	-0.36	-0.445455
1874	0.782471	0.65458	16	-1.35	-0.463636
1873	0.0193458	0.505092	16	-0.83	-0.516364
1872	0.446221	0.301739	16	-0.34	-0.669091
1871	0.685596	0.108842	16	-0.61	-0.802727
1870	0.389346	-0.0580334	16	-0.24	-0.91
1869	-0.291279	-0.176954	16	-1.05	-1.04091
1868	-0.963779	-0.275818	16	-0.93	-1.09727
1867	-1.18565	-0.341329	16	-1.71	-1.14091
1866	-0.981279	-0.459965	16	-1.39	-1.16636
1865	-0.650654	-0.555533	16	-1.2	-1.18818
1864	-0.201362	-0.575964	16	-1.8	-1.25273
1863	-0.383237	-0.594374	16	-1.97	-1.22636
1862	-0.834487	-0.551874	16	-1.31	-1.30182
1861	-0.930737	-0.447612	16	-0.62	-1.20818
1860	-0.290737	-0.358464	16	-0.85	-1.16273
1859	-0.0988622	-0.348464	16	-0.95	-1.14455
1858	-0.112612	-0.348351	16	-0.76	-1.04
1857	-0.211987	-0.323067	16	-1.76	-0.881818
1856	-0.0594872	-0.210964	16	-0.68	-0.840909
1855	-0.128862	-0.0962485	16	-0.89	-0.899091
1854	-0.580737	-0.0778394	16	-1	-0.916364
1853	-0.200112	-0.109942	16	-0.65	-0.921818
1852	-0.105112	-0.109146	16	-0.23	-0.887273
1851	0.398638	-0.107896	16	-0.86	-0.85
1850	0.331138	-0.11676	16	-1.26	-0.888182
1849	-0.0882372	-0.110112	16	-1.04	-0.95
1848	-0.451987	-0.0789758	16	-1.01	-1.01364
1847	-0.103862	-0.109999	16	-0.38	-1.10273
1846	-0.198237	-0.136589	16	-1.35	-1.21
1845	-0.156987	-0.196305	16	-1.1	-1.2
1844	-0.0557372	-0.26943	16	-1.57	-1.18182
1843	-0.238237	-0.272669	16	-1.7	-1.21727
1842	-0.541362	-0.242328	16	-1.63	-1.32818
1841	-0.397612	-0.306987	16	-1.41	-1.43091
1840	-0.258237	-0.434203	16	-0.75	-1.45273
1839	-0.473237	-0.572385	16	-1.06	-1.49
1838	-0.123862	-0.673294	16	-1.43	-1.42455
1837	-0.118237	-0.757953	16	-2.23	-1.35818
1836	-0.815112	-0.749203	16	-1.51	-1.27909
1835	-1.59761	-0.737044	16	-1.59	-1.23
1834	-1.67699	-0.737385	16	-1.51	-1.18909
1833	-1.16574	-0.718294	16	-0.85	-1.14091
1832	-1.16949	-0.696703	16	-0.97	-1.10364
1831	-0.445112	-0.671419	16	-0.76	-1.00455
1830	-0.263862	-0.593408	16	-0.87	-1.02909
1829	-0.261987	-0.466249	16	-0.3	-1.02818
1828	-0.263237	-0.338351	16	-0.53	-1.05636
1827	0.113638	-0.261646	16	-1.02	-1.18182
1826	0.159888	-0.193237	16	-1.14	-1.23909
1825	0.0430128	-0.193976	16	-1.78	-1.27364
1824	-0.198862	-0.232783	16	-1.58	-1.31273
1823	-0.270112	-0.325908	16	-1.82	-1.46182
1822	-0.321987	-0.416646	16	-2.23	-1.59273
1821	-0.416987	-0.530112	16	-1.6	-1.67091
1820	-0.453237	-0.666817	16	-1.14	-1.71909
1819	-0.690737	-0.772499	16	-1.3	-1.76182
1818	-1.28636	-0.869601	16	-1.94	-1.81
1817	-1.26136	-0.885964	16	-1.97	-1.82273
1816	-1.13449	-0.878124	16	-1.88	-1.78273
1815	-1.34386	-0.873805	16	-1.67	-1.79455
1814	-1.11949	-0.898578	16	-2.25	-1.80273
1813	-1.26699	-0.892385	16	-2.11	-1.76364
1812	-0.450112	-0.820851	16	-1.96	-1.71273
1811	-0.235737	-0.722669	16	-1.79	-1.66
1810	-0.369487	-0.544828	16	-1.73	-1.53818
1809	-0.725737	-0.355169	16	-1.23	-1.46091
1808	-0.622612	-0.225169	16	-0.87	-1.39727
1807	-0.499487	-0.142385	16	-1.38	-1.30727
1806	-0.181362	-0.164089	16	-1.39	-1.23273
1805	0.821763	-0.218521	16	-0.54	-1.15818
1804	0.742388	-0.26426	16	-0.82	-1.10273
1803	0.310513	-0.270055	16	-1.55	-1.10273
1802	-0.356362	-0.293294	16	-1.12	-1.11636
1801	-0.688862	-0.321987	16	-1.14	-1.09455
1800	-0.834487	-0.340964	16	-0.97	-1.05636
1799	-0.872612	-0.394658	16	-1.12	-1.10909
1798	-0.789487	-0.436817	16	-1.23	-1.12545
1797	-0.878237	-0.458749	16	-1.02	-1.05636
1796	-0.815112	-0.388578	16	-1.14	-1.05182
1795	-0.390112	-0.332101	16	-0.97	-1.04
1794	0.231138	-0.235283	16	-1.12	-1.05091
1793	0.278638	-0.125112	16	-1	-1.05636
1792	0.0692628	-0.0231804	16	-0.79	-1.04727
1791	0.415513	0.0938651	16	-1.07	-1.07364
1790	-0.0676122	0.212842	16	-1.01	-0.990909
1789	0.230513	0.245115	16	-1.09	-0.967273
1788	0.339263	0.186536	16	-1.18	-1.00818
1787	0.331763	0.18199	16	-1.13	-0.956364
1786	0.409263	0.196706	16	-1.31	-1.02182
1785	0.493638	0.107615	16	-0.23	-1.01
1784	-0.0351122	0.0336378	16	-0.71	-1.04182
1783	-0.413237	-0.0443167	16	-1.57	-1.04182
1782	0.228638	-0.090169	16	-0.43	-1.01909
1781	0.231138	-0.12068	16	-1.51	-1.00182
1780	-0.564487	-0.106362	16	-0.94	-0.901818
1779	-0.881362	-0.0969304	16	-1.36	-0.921818
1778	-0.626987	-0.0263054	16	-1.09	-0.951818
1777	-0.165112	0.100229	16	-0.93	-0.873636
1776	-0.00386217	0.115626	16	-0.94	-0.934545
1775	0.566763	0.12932	16	-0.21	-0.915455
1774	0.597388	0.230229	16	-0.45	-0.91
1773	0.741763	0.329433	16	-1.04	-0.894545
1772	0.978638	0.34432	16	-0.71	-0.889091
1771	0.398013	0.329149	16	-1.1	-0.861818
1770	0.381763	0.289717	16	-1.3	-0.835455
1769	0.545513	0.227274	16	-0.88	-0.863636
1768	0.209888	0.218354	16	-1.19	-0.872727
1767	-0.463237	0.179547	16	-1.03	-0.771818
1766	-0.331987	0.0211378	16	-0.63	-0.793636
1765	-0.437612	-0.0679531	16	-0.65	-0.733636
1764	-0.120112	-0.133521	16	-0.52	-0.701818
1763	0.499263	-0.227669	16	-0.55	-0.689091
1762	0.314888	-0.268351	16	0.07	-0.635455
1761	-0.763862	-0.268237	16	-0.95	-0.624545
1760	-0.581987	-0.262896	16	-0.44	-0.642727
1759	-0.339487	-0.269828	16	-0.95	-0.69
1758	-0.490112	-0.302953	16	-0.74	-0.730909
1757	-0.237612	-0.362442	16	-0.6	-0.806364
1756	-0.461987	-0.420339	16	-0.91	-0.941818
1755	-0.273237	-0.376987	16	-0.83	-0.964545
1754	-0.513862	-0.37051	16	-1.17	-1.00909
1753	-0.484487	-0.387158	16	-0.97	-1.00545
1752	-0.155112	-0.362442	16	-1.38	-1.07364
1751	-0.321987	-0.391362	16	-1.42	-1.17727
1750	-0.286987	-0.436589	16	-1.2	-1.24273
1749	-0.510737	-0.503408	16	-0.93	-1.31364
1748	-0.522612	-0.515908	16	-0.91	-1.33455
1747	-0.218237	-0.514203	16	-1.49	-1.40273
1746	-0.555737	-0.491135	16	-1.74	-1.40091
1745	-0.959487	-0.441362	16	-1.63	-1.33909
1744	-1.00824	-0.400794	16	-1.61	-1.28091
1743	-0.651362	-0.363919	16	-1.4	-1.30273
1742	-0.465737	-0.315908	16	-1.72	-1.35182
1741	0.0986378	-0.297271	16	-1.36	-1.30273
1740	0.225513	-0.276078	16	-0.74	-1.32455
1739	0.159263	-0.221703	16	-0.56	-1.29818
1738	-0.105112	-0.14818	16	-1.17	-1.24182
1737	0.00551283	-0.0815894	16	-1.45	-1.18455
1736	-0.0132372	-0.00164626	16	-0.95	-1.06455
1735	-0.322612	0.0326719	16	-1.98	-0.969091
1734	-0.361362	0.0582401	16	-1.34	-0.923636
1733	-0.199487	0.0452287	16	-0.99	-0.975455
1732	0.0811378	0.0401151	16	-0.77	-0.924545
1731	0.413638	0.0148878	16	-0.4	-0.851818
1730	0.476138	0.00102419	16	-0.31	-0.844545
1729	0.506763	-0.0115326	16	-0.24	-0.760909
1728	0.0161378	-0.0446008	16	-1.13	-0.784545
1727	-0.161362	-0.119487	16	-0.61	-0.788182
1726	-0.271987	-0.256021	16	-0.65	-0.838182
1725	-0.165737	-0.37301	16	-0.87	-0.904545
1724	-0.460737	-0.493976	16	-1.06	-0.998182
1723	-0.718053	-0.573871	15	-1.6	-1.13182
1722	-1.04605	-0.630114	15	-1.03	-1.09818
1721	-1.38205	-0.661871	15	-1.32	-1.10545
1720	-0.958053	-0.689144	15	-1.13	-1.09273
1719	-0.886053	-0.702538	15	-1.34	-1.14909
1718	-0.442053	-0.627204	15	-1.71	-1.12727
1717	-0.576053	-0.549568	15	-0.76	-1.04727
1716	-0.548053	-0.481386	15	-0.69	-1.03
1715	-0.45672	-0.374174	15	-0.51	-0.960909
1714	-0.27872	-0.295386	15	-1.49	-0.956364
1713	0.392614	-0.233083	15	-0.82	-0.922727
1712	0.135947	-0.256174	15	-0.72	-0.866364
1711	-0.296053	-0.274174	15	-0.84	-0.927273
1710	-0.20272	-0.27872	15	-0.56	-1.01818
1709	-0.0913863	-0.258053	15	-1.08	-1.03091
1708	-0.20072	-0.264053	15	-0.97	-0.969091
1707	-0.696053	-0.268538	15	-1.09	-1.00636
1706	-0.774053	-0.265871	15	-1.43	-1.08
1705	-0.598053	-0.260901	15	-1.69	-1.14
1704	-0.229386	-0.288417	15	-0.65	-1.24545
1703	-0.34472	-0.328417	15	-0.81	-1.30545
1702	0.34328	-0.387689	15	-1.23	-1.34909
1701	0.16528	-0.429871	15	-1.53	-1.37455
1700	-0.241386	-0.49672	15	-1.5	-1.32545
1699	-0.505386	-0.579204	15	-1.72	-1.27091
1698	-0.531386	-0.657326	15	-1.74	-1.30636
1697	-0.85272	-0.685568	15	-1.45	-1.30909
1696	-1.16005	-0.79175	15	-1.37	-1.32
1695	-1.50939	-0.84272	15	-0.89	-1.28545
1694	-1.50539	-0.862114	15	-1.09	-1.24727
1693	-1.08872	-0.847204	15	-1.04	-1.22273
1692	-0.655386	-0.824417	15	-0.84	-1.15091
1691	-0.82472	-0.795265	15	-1.35	-1.14636
1690	-0.395386	-0.71975	15	-1.15	-1.12182
1689	-0.45472	-0.577871	15	-1.08	-1.12909
1688	-0.341386	-0.469811	15	-1.45	-1.15909
1687	-0.28072	-0.433023	15	-0.95	-1.21
1686	-0.532053	-0.402295	15	-1.4	-1.24818
1685	-0.329386	-0.426295	15	-1.1	-1.28545
1684	0.0512803	-0.438174	15	-0.97	-1.30455
1683	-0.31672	-0.452901	15	-1.42	-1.33727
1682	-0.684053	-0.520962	15	-1.6	-1.35727
1681	-0.317386	-0.593992	15	-1.26	-1.38727
1680	-1.08872	-0.612174	15	-1.76	-1.34364
1679	-0.526053	-0.621508	15	-1.36	-1.32364
1678	-0.61672	-0.686477	15	-1.44	-1.30636
1677	-1.09005	-0.731568	15	-1.67	-1.24455
1676	-1.08405	-0.740053	15	-1.28	-1.21364
1675	-0.732053	-0.758659	15	-0.92	-1.21455
1674	-0.432053	-0.681689	15	-0.88	-1.15909
1673	-0.663386	-0.647811	15	-0.78	-1.15727
1672	-0.81272	-0.581871	15	-0.74	-1.10909
1671	-0.777386	-0.488659	15	-1.26	-1.05091
1670	-0.522053	-0.42272	15	-1.27	-0.959091
1669	-0.242053	-0.322235	15	-1.15	-0.911818
1668	-0.153386	-0.270417	15	-1.34	-0.913636
1667	0.108614	-0.203326	15	-0.91	-0.931818
1666	-0.0647197	-0.134356	15	-1.03	-0.971818
1665	-0.35872	-0.0785378	15	-0.27	-0.921818
1664	0.37328	-0.0675681	15	-0.4	-0.868182
1663	0.137947	-0.0444772	15	-0.9	-0.824545
1662	0.0746137	-0.0179318	15	-0.98	-0.774545
1661	-0.054053	-0.0515681	15	-1.18	-0.773636
1660	-0.163386	-0.0924772	15	-0.71	-0.737273
1659	-0.401386	-0.0981136	15	-0.68	-0.763636
1658	0.011947	-0.167023	15	-0.67	-0.847273
1657	0.138614	-0.223811	15	-0.79	-0.889091
1656	-0.261386	-0.271629	15	-0.9	-0.963636
1655	-0.51472	-0.355083	15	-0.63	-0.975455
1654	-0.42072	-0.403871	15	-0.56	-0.988182
1653	-0.38472	-0.449932	15	-1.32	-1.04091
1652	-0.48672	-0.508053	15	-1.36	-1.08455
1651	-0.451386	-0.528962	15	-1.8	-1.13364
1650	-0.972053	-0.512417	15	-1.31	-1.17636
1649	-0.700053	-0.503144	15	-0.85	-1.24273
1648	-0.908053	-0.474962	15	-1.26	-1.26364
1647	-0.627386	-0.426659	15	-1.15	-1.23091
1646	-0.0913863	-0.412235	15	-1.33	-1.19364
1645	-0.0793863	-0.444841	15	-1.37	-1.12364
1644	-0.41272	-0.443447	15	-1.36	-1.11091
1643	-0.11072	-0.458962	15	-0.79	-1.17
1642	0.146614	-0.445144	15	-0.96	-1.13909
1641	-0.328053	-0.464962	15	-0.95	-1.13182
1640	-0.810053	-0.54478	15	-1.03	-1.14091
1639	-0.95672	-0.640295	15	-1.17	-1.20091
1638	-0.87072	-0.659326	15	-1.5	-1.24273
1637	-0.756053	-0.669992	15	-0.92	-1.29182
1636	-0.845386	-0.689508	15	-1.07	-1.36182
1635	-0.969386	-0.649871	15	-1.43	-1.35545
1634	-1.13005	-0.572659	15	-2.03	-1.34545
1633	-0.622053	-0.473447	15	-1.82	-1.37091
1632	-0.228053	-0.403871	15	-1.33	-1.33091
1631	-0.068053	-0.324114	15	-1.73	-1.31818
1630	0.107947	-0.291508	15	-0.88	-1.33364
1629	0.0392803	-0.239447	15	-0.92	-1.30091
1628	0.134614	-0.157811	15	-1.45	-1.22636
1627	-0.105386	-0.13272	15	-1.06	-1.17818
1626	0.12128	-0.14775	15	-0.78	-1.15455
1625	-0.48672	-0.139144	15	-1.24	-1.10545
1624	-0.39672	-0.114235	15	-1.07	-1.11364
1623	-0.232053	-0.0969015	15	-1.21	-1.1
1622	-0.346053	-0.084356	15	-1.29	-1.03364
1621	-0.393386	-0.0574469	15	-1.07	-0.980909
1620	0.0266137	0.00655308	15	-1.19	-1
1619	0.381947	0.0757652	15	-0.97	-1.00545
1618	0.229947	0.115159	15	-0.77	-0.976364
1617	0.272614	0.10122	15	-0.72	-0.978182
1616	0.190614	0.0852197	15	-0.48	-0.947273
1615	0.82528	0.037341	15	-0.99	-0.953636
1614	0.274614	-0.0112651	15	-1.3	-0.961818
1613	0.0366137	-0.0893257	15	-0.75	-0.994545
1612	-0.385386	-0.191386	15	-1.23	-1.10909
1611	-0.522053	-0.254477	15	-0.95	-1.17545
1610	-0.920053	-0.293023	15	-1.14	-1.26636
1609	-0.508053	-0.36278	15	-1.28	-1.25455
1608	-0.47672	-0.379629	15	-1.33	-1.19636
1607	-0.89272	-0.462841	15	-2.03	-1.27818
1606	-0.511819	-0.487013	14	-1.45	-1.27364
1605	-0.268247	-0.441689	14	-1.48	-1.23
1604	0.0903242	-0.361234	14	-0.86	-1.21545
1603	0.130324	-0.366429	14	-0.66	-1.22636
1602	-0.928962	-0.389351	14	-1.65	-1.20455
1601	-0.308962	-0.327468	14	-1.18	-1.08727
1600	-0.0482472	-0.297338	14	-0.47	-0.985455
1599	-0.0661044	-0.282663	14	-0.98	-0.905455
1598	-0.573247	-0.297078	14	-1.4	-0.975455
1597	-0.781104	-0.32013	14	-1.09	-1.01545
1596	-0.336104	-0.274351	14	-0.74	-1.00273
1595	-0.18039	-0.274026	14	-0.33	-0.996364
1594	-0.106819	-0.27552	14	-0.6	-1.07364
1593	-0.0682472	-0.271689	14	-1.63	-1.05545
1592	-0.123247	-0.214936	14	-1.1	-0.974545
1591	-0.42539	-0.15065	14	-1.51	-0.887273
1590	-0.30539	-0.0959096	14	-1.11	-0.853636
1589	-0.0646758	-0.0751304	14	-1.32	-0.888182
1588	-0.0239615	-0.0720784	14	-0.78	-0.871818
1587	0.0510385	-0.0647408	14	-0.51	-0.755455
1586	-0.0739615	-0.0614291	14	-0.13	-0.754545
1585	0.266038	-0.0281174	14	-0.37	-0.728182
1584	0.0481813	-0.0281823	14	-0.71	-0.706364
1583	-0.0732472	-0.0531823	14	-0.42	-0.674545
1582	0.012467	-0.0436369	14	-0.35	-0.649091
1581	-0.0868187	-0.0751304	14	-1.09	-0.715455
1580	-0.0589615	-0.0576628	14	-1.22	-0.751818
1579	-0.306104	-0.0842213	14	-0.87	-0.799091
1578	-0.339676	-0.083507	14	-0.97	-0.780909
1577	0.0810385	-0.0726628	14	-0.5	-0.857273
1576	-0.29539	-0.0870135	14	-1.24	-0.922727
1575	0.118181	-0.0803252	14	-0.53	-0.823636
1574	-0.0261044	-0.0957148	14	-0.89	-0.712727
1573	0.0560385	-0.142143	14	-0.51	-0.712727
1572	0.0460385	-0.177988	14	-1.26	-0.718182
1571	-0.14539	-0.246039	14	-1.07	-0.711818
1570	-0.0132472	-0.238377	14	0	-0.626364
1569	-0.228247	-0.267338	14	0	-0.626364
1568	-0.816819	-0.293572	14	-0.87	-0.558182
1567	-0.733962	-0.282858	14	-1.03	-0.517273
1566	-0.667533	-0.253897	14	-0.43	-0.485455
1565	-0.211104	-0.215195	14	-0.3	-0.436364
1564	-0.20039	-0.162923	14	-0.53	-0.465455
1563	-0.314676	-0.138312	14	-0.14	-0.488182
1562	0.173896	-0.0714291	14	-0.06	-0.473636
1561	0.36461	-0.00857192	14	-0.91	-0.442727
1560	0.280324	0.0370774	14	-0.53	-0.49
1559	0.561753	0.0402592	14	-0.32	-0.511818
1558	0.042467	0.0105839	14	-0.25	-0.443636
1557	-0.0811044	0.0264281	14	-0.71	-0.449091
1556	-0.042533	0.0020125	14	-0.69	-0.45
1555	-0.16539	-0.0483771	14	-0.95	-0.409091
1554	-0.176104	-0.0981823	14	-0.54	-0.385455
1553	-0.526819	-0.204611	14	0.22	-0.364545
1552	-0.14039	-0.260455	14	-0.2	-0.424545
1551	-0.0946758	-0.351754	14	-0.07	-0.427273
1550	-0.189676	-0.464351	14	-0.46	-0.47
1549	-0.267533	-0.536169	14	-0.27	-0.470909
1548	-0.608962	-0.544806	14	-0.09	-0.512727
1547	-0.571819	-0.501364	14	-0.91	-0.627273
1546	-1.08539	-0.452533	14	-0.74	-0.638182
1545	-1.2811	-0.472078	14	-1.16	-0.688182
1544	-0.95539	-0.507728	14	-0.96	-0.662727
1543	-0.271104	-0.524546	14	-1	-0.656364
1542	-0.0489615	-0.521299	14	-1.04	-0.667273
1541	0.396753	-0.478312	14	-0.32	-0.701818
1540	-0.309676	-0.39052	14	-0.62	-0.739091
1539	-0.581819	-0.271689	14	-0.18	-0.75
1538	-0.452533	-0.186819	14	-0.2	-0.726364
1537	-0.573247	-0.174936	14	-0.21	-0.685455
1536	-0.0989615	-0.209871	14	-1.29	-0.694545
1535	-0.119676	-0.28513	14	-1.15	-0.723636
1534	0.0260385	-0.272143	14	-1.28	-0.806364
1533	-0.0218187	-0.232403	14	-0.7	-0.913636
1532	-0.14039	-0.177468	14	-0.55	-1.00818
1531	-0.433247	-0.116104	14	-1.14	-1.10636
1530	-0.431104	-0.0930524	14	-0.64	-1.06818
1529	-0.166819	-0.067533	14	-1.53	-1.08455
1528	-0.144676	-0.0879875	14	-1.36	-1.04727
1527	0.151753	-0.133897	14	-1.24	-1.10455
1526	0.101753	-0.182208	14	-1.29	-1.16636
1525	0.15461	-0.208312	14	-0.87	-1.15909
1524	0.161038	-0.264091	14	-1.33	-1.20182
1523	-0.198962	-0.349026	14	-0.87	-1.16636
1522	-0.526819	-0.380455	14	-1.33	-1.12545
1521	-0.671819	-0.422273	14	-1.23	-1.14455
1520	-0.72039	-0.41513	14	-1.06	-1.06909
1519	-1.04468	-0.426234	14	-1.11	-1.07182
1518	-1.1011	-0.497208	14	-1.14	-1.02091
1517	-0.49039	-0.505325	14	-0.91	-0.997273
1516	-0.308247	-0.476169	14	-1.45	-0.968182
1515	0.180324	-0.400065	14	-0.46	-0.91
1514	0.032467	-0.353702	14	-0.9	-0.884545
1513	-0.619676	-0.253897	14	-0.77	-0.823636
1512	-0.288247	-0.105195	14	-0.61	-0.736364
1511	-0.206104	-0.0450005	14	-1.01	-0.701818
1510	0.165324	-0.0253252	14	-0.59	-0.612727
1509	-0.21039	-0.00285763	14	-0.78	-0.59
1508	0.0531813	0.0509735	14	-0.44	-0.578182
1507	0.53461	0.112207	14	-0.18	-0.610909
1506	0.171753	0.162792	14	-0.53	-0.565455
1505	-0.0918187	0.217142	14	-0.47	-0.549091
1504	0.457016	0.191351	13	-0.21	-0.560909
1503	0.700093	0.221491	13	-0.77	-0.563636
1502	0.116247	0.225827	13	-1.13	-0.557273
1501	0.200862	0.183729	13	-0.11	-0.555455
1500	0.341631	0.177715	13	-0.83	-0.532727
1499	-0.1176	0.19247	13	-0.72	-0.540909
1498	0.0247081	0.125268	13	-0.81	-0.577273
1497	0.0170158	0.0337291	13	-0.37	-0.583636
1496	0.170862	0.0326801	13	-0.16	-0.517273
1495	0.146247	0.0462466	13	-0.28	-0.559091
1494	0.0600927	0.0546382	13	-0.56	-0.522727
1493	-0.282215	0.0596032	13	-0.61	-0.539091
1492	-0.30683	0.0270857	13	-0.84	-0.572727
1491	0.104708	0.00575705	13	-0.4	-0.673636
1490	0.350093	-0.0191381	13	-0.57	-0.760909
1489	0.433939	-0.0389982	13	-0.43	-0.855455
1488	-0.0629842	-0.0565506	13	-0.9	-0.946364
1487	-0.332984	-0.0473898	13	-1.18	-1
1486	-0.2176	-0.0390681	13	-1.48	-1.04636
1485	-0.102984	-0.0952919	13	-1.12	-1.08727
1484	-0.072215	-0.169697	13	-1.32	-1.09455
1483	-0.132984	-0.222075	13	-1.56	-1.14636
1482	-0.181446	-0.251516	13	-1.2	-1.17455
1481	-0.215292	-0.256621	13	-1.35	-1.12727
1480	-0.513753	-0.29676	13	-0.85	-1.06364
1479	-0.468369	-0.328509	13	-0.65	-1.07
1478	-0.142215	-0.373614	13	-1	-1.07091
1477	-0.38683	-0.472285	13	-1.21	-1.05182
1476	-0.389138	-0.563544	13	-0.66	-1.02909
1475	-0.659138	-0.626341	13	-0.78	-0.945455
1474	-0.452215	-0.648299	13	-1.19	-0.963636
1473	-0.568369	-0.708089	13	-1.33	-1.01091
1472	-1.21837	-0.769558	13	-1.35	-1.06182
1471	-1.18529	-0.75697	13	-0.95	-1.1
1470	-0.924066	-0.744066	12	-0.43	-1.10909
1469	-0.700496	-0.737273	11	-1.05	-1.10182
1468	-1.15686	-0.744463	11	-1.17	-1.09364
1467	-0.820496	-0.709505	11	-1.56	-1.05727
1466	-0.283224	-0.590496	11	-1.63	-1.04364
1465	-0.200496	-0.500496	11	-0.76	-1.08364
1464	-0.382315	-0.479257	11	-0.7	-1.13727
1463	-0.530496	-0.488182	11	-1.1	-1.13818
1462	-0.304133	-0.378017	11	-0.93	-1.10909
1461	-0.065951	-0.277687	11	-1.2	-1.11182
1460	-0.218678	-0.28372	11	-1.39	-1.11455
1459	-0.608678	-0.290001	11	-1.02	-1.16727
1458	-0.798678	-0.243968	11	-1.06	-1.24091
1457	0.0549581	-0.134959	11	-0.85	-1.22273
1456	0.28314	-0.0728105	11	-1.59	-1.19
1455	-0.349587	-0.0466122	11	-1.66	-1.14273
1454	-0.269587	-0.0720667	11	-1.34	-1.11727
1453	0.124049	-0.0566122	11	-1.51	-1.12364
1452	0.668594	0.033801	11	-0.9	-1.05364
1451	0.379504	0.0252886	11	-0.57	-1.05364
1450	0.222231	-0.00454608	11	-0.68	-0.909091
1449	-0.498678	0.0191729	11	-1.11	-0.814545
1448	-0.438678	0.00950351	11	-1.09	-0.749091
1447	0.195867	-0.0180172	11	-0.29	-0.637273
1446	-0.0386783	-0.0617362	11	-0.85	-0.648182
1445	-0.0450419	-0.065951	11	0	-0.632727
1444	-0.0886783	-0.0709097	11	-0.62	-0.596364
1443	-0.375951	-0.0525626	11	-0.62	-0.526364
1442	-0.178678	-0.0715709	11	-0.28	-0.446364
1441	0.187685	-0.145951	11	-1.02	-0.476364
1440	0.33314	-0.180001	11	-0.4	-0.419091
1439	0.167685	-0.208348	11	-0.28	-0.470909
1438	-0.29686	-0.196943	11	-0.34	-0.471818
1437	-0.647769	-0.166777	11	-0.21	-0.441818
1436	-0.622315	-0.120166	11	-0.62	-0.441818
1435	-0.413224	-0.0838849	11	-0.22	-0.364545
1434	-0.35686	-0.0818188	11	-0.57	-0.384545
1433	0.0367762	-0.0583477	11	-0.63	-0.422727
1432	-0.0441329	-0.012232	11	-0.29	-0.418182
1431	0.334049	0.0421481	11	-0.28	-0.469091
1430	0.586776	0.139586	11	-0.17	-0.425455
1429	0.355867	0.230991	11	-0.62	-0.415455
1428	0.425867	0.291983	11	-0.7	-0.433636
1427	0.210413	0.33347	11	-0.29	-0.451818
1426	-0.0495874	0.413553	11	-0.77	-0.460909
1425	0.449504	0.470908	11	-0.14	-0.454545
1424	0.592231	0.474627	11	-0.11	-0.433636
1423	0.314049	0.531983	11	-0.77	-0.391818
1422	0.49314	0.576032	11	-0.83	-0.382727
1421	0.836776	0.629338	11	-0.39	-0.433636
1420	0.964958	0.718842	11	-0.21	-0.412727
1419	0.627685	0.750165	11	0.06	-0.451818
1418	0.986776	0.807107	11	-0.16	-0.482727
1417	0.910413	0.899173	11	-0.6	-0.477273
1416	0.796776	0.92876	11	-0.85	-0.411818
1415	0.934958	0.844875	11	-0.54	-0.424545
1414	0.794049	0.779834	11	-0.57	-0.48
1413	1.21859	0.73471	11	-0.45	-0.527273
1412	1.32678	0.654462	11	-0.71	-0.588182
1411	0.818594	0.578594	11	-0.11	-0.555455
1410	-0.085951	0.480082	11	-0.53	-0.536364
1409	0.249504	0.408346	11	-0.82	-0.551818
1408	0.131322	0.334793	11	-0.46	-0.519091
1407	0.104049	0.178429	11	-0.83	-0.613636
1406	0.0758671	0.0195862	11	-0.24	-0.660909
1405	-0.28686	-0.0983477	11	-0.64	-0.762727
1404	0.145867	-0.14686	11	-0.71	-0.802727
1403	-0.0150419	-0.212149	11	-0.21	-0.815455
1402	-0.501406	-0.250827	11	-1.49	-0.802727
1401	-0.420496	-0.268348	11	-1.23	-0.746364
1400	-0.478678	-0.267852	11	-1.23	-0.782727
1399	-0.619587	-0.235207	11	-0.97	-0.800909
1398	-0.468678	-0.233554	11	-0.96	-0.837273
1397	-0.294133	-0.232397	11	-0.32	-0.926364
1396	-0.0886783	-0.214546	11	-0.21	-0.830909
1395	0.0813217	-0.264381	11	-0.64	-0.775455
1394	0.0722308	-0.321158	11	-0.84	-0.728182
1393	0.164049	-0.372893	11	-1.11	-0.726364
1392	-0.00231468	-0.433885	11	-1.19	-0.736364
1391	-0.305042	-0.488678	11	-0.44	-0.807273
1390	-0.968678	-0.574133	11	-0.62	-0.890909
1389	-1.10322	-0.687356	11	-0.71	-0.909091
1388	-1.18868	-0.781488	11	-0.95	-0.92
1387	-1.13959	-0.897273	11	-1.07	-0.945455
1386	-0.89686	-0.990662	11	-1.1	-0.971818
1385	-1.02868	-1.02926	11	-1.13	-1.03
1384	-1.16413	-0.982315	11	-0.84	-1.05
1383	-0.963224	-0.911406	11	-0.96	-1.07091
1382	-1.10959	-0.852893	11	-1.39	-1.10455
1381	-1.02959	-0.824463	11	-1.48	-1.08636
1380	-0.729587	-0.847356	11	-1.08	-1.07727
1379	-0.452315	-0.861075	11	-0.84	-1.01818
1378	-0.323224	-0.838678	11	-0.94	-1.01182
1377	-0.545042	-0.795373	11	-1.32	-1.02818
1376	-0.82686	-0.70686	11	-0.87	-0.991818
1375	-1.14868	-0.628596	11	-1	-0.89
1374	-1.17959	-0.574877	11	-0.48	-0.860909
1373	-0.917769	-0.527852	11	-0.77	-0.847273
1372	-0.48686	-0.477273	11	-1.14	-0.778182
1371	0.0208747	-0.159933	9	-0.99	-0.691818
1370	0.0475413	-0.112762	9	-0.36	-0.672727
1369	0.173097	-0.055186	9	-0.76	-0.668182
1368	0.56643	0.0123898	9	-0.69	-0.759091
1367	0.660875	0.0585514	9	-0.18	-0.760909
1366	0.698652	0.0926928	9	-0.37	-0.738182
1365	-0.115792	0.102491	9	-0.66	-0.700909
1364	-0.28357	0.102188	9	-0.95	-0.747273
1363	-0.355792	0.0304706	9	-1.48	-0.764545
1362	-0.359433	-0.171705	8	-0.79	-0.77
1361	0.0468173	-0.28841	8	-0.89	-0.844545
1360	0.0780673	-0.47341	8	-0.58	-0.86
1359	-0.216933	-0.508524	8	-0.87	-0.912727
1358	-1.04693	-0.535569	8	-0.95	-0.937273
1357	-0.511933	-0.547046	8	-0.75	-0.898182
1356	-0.894433	-0.523978	8	-1	-0.857273
1355	-1.51568	-0.548637	8	-0.54	-0.903636
1354	-0.583183	-0.572955	8	-1.24	-0.97
1353	-0.533183	-0.583864	8	-1.22	-1.01455
1352	-0.480683	-0.513751	8	-1.05	-1.01182
1351	-0.105683	-0.414887	8	-0.34	-1.07182
1350	-0.224433	-0.320114	8	-1.4	-1.13
1349	-0.189433	-0.115228	8	-1.31	-1.16091
1348	-0.336933	-0.0425009	8	-1.36	-1.08
1347	-0.275683	0.00943096	8	-0.92	-1.04727
1346	0.575567	0.0385219	8	-1.41	-1.01636
1345	0.148067	-0.0554554	8	-1.64	-1.05
1344	0.738067	-0.153069	8	-0.88	-0.988182
1343	0.216817	-0.239092	8	-0.35	-1.01818
1342	0.0380673	-0.305683	8	-0.86	-1.00364
1341	-0.160683	-0.336819	8	-0.71	-1.01636
1340	-1.13943	-0.471364	8	-0.71	-0.978182
1339	-1.29818	-0.571819	8	-0.72	-0.896364
1338	-1.13568	-0.675796	8	-1.64	-0.908182
1337	-1.06943	-0.694774	8	-1.2	-0.989091
1336	-0.618183	-0.74841	8	-1.06	-0.994545
1335	-0.904433	-0.83966	8	-0.99	-1.06909
1334	-0.956933	-0.80466	8	-0.74	-1.07636
1333	-0.405683	-0.728296	8	-1.01	-1.12273
1332	0.00806732	-0.639774	8	-1.24	-1.00545
1331	-0.551933	-0.536137	8	-0.92	-0.940909
1330	-1.16443	-0.514887	8	-1.53	-0.895455
1329	-0.754433	-0.475683	8	-0.79	-0.860909
1328	-0.458183	-0.459433	8	-1.23	-0.852727
1327	-0.161933	-0.501251	8	-0.35	-0.879091
1326	0.0705673	-0.530455	8	-0.49	-0.848182
1325	-0.384433	-0.533183	8	-0.56	-0.896364
1324	-0.473183	-0.481251	8	-0.61	-0.88
1323	-0.778183	-0.437614	8	-0.65	-0.905455
1322	-0.865683	-0.444319	8	-1.3	-0.938182
1321	-0.313183	-0.50091	8	-0.9	-0.97
1320	-0.581933	-0.581933	8	-1.45	-0.974545
1319	-0.593183	-0.565796	8	-1.35	-0.999091
1318	-0.274433	-0.54216	8	-1.07	-1.05364
1317	-0.531933	-0.489092	8	-1.59	-1.08
1316	-0.784433	-0.422955	8	-0.7	-0.981818
1315	-0.820683	-0.452274	8	-0.54	-0.968182
1314	-0.206933	-0.459205	8	-0.83	-0.909091
1313	-0.213183	-0.405683	8	-1.21	-0.829091
1312	-0.194433	-0.379433	8	-0.94	-0.748182
1311	-0.138183	-0.348524	8	-0.22	-0.656364
1310	-0.635683	-0.243978	8	-0.75	-0.633636
1309	-0.658183	-0.143637	8	-0.8	-0.675455
1308	-0.00443268	-0.127728	8	-0.47	-0.671818
1307	0.0143173	-0.12216	8	-0.18	-0.651818
1306	-0.191933	-0.164887	8	-0.58	-0.612727
1305	0.365567	-0.131024	8	-0.45	-0.706364
1304	0.283067	-0.0731827	8	-1	-0.684545
1303	-0.0319327	-0.0322736	8	-0.79	-0.653636
1302	-0.151933	-0.0615918	8	-0.99	-0.660909
1301	-0.664433	-0.120114	8	-0.51	-0.731818
1300	0.234317	-0.188978	8	-1.25	-0.772727
1299	0.000567321	-0.271364	8	-0.51	-0.816364
1298	-0.208183	-0.35091	8	-0.46	-0.814545
1297	-0.326933	-0.376705	8	-0.55	-0.769091
1296	-0.629433	-0.371364	8	-0.96	-0.748182
1295	-0.949433	-0.268864	8	-1.03	-0.786364
1294	-0.540683	-0.283296	8	-0.93	-0.749091
1293	-0.591933	-0.311251	8	-0.98	-0.702727
1292	-0.315683	-0.294205	8	-0.29	-0.697273
1291	-0.0931827	-0.291251	8	-0.76	-0.710909
1290	0.463067	-0.235228	8	-0.93	-0.697273
1289	0.0755673	-0.184433	8	-0.84	-0.707273
1288	-0.306933	-0.150569	8	0	-0.663636
1287	-0.0206827	-0.0417054	8	-0.4	-0.651818
1286	-0.294433	0.0468173	8	-0.7	-0.686364
1285	-0.0131827	0.155681	8	-0.81	-0.712727
1284	-0.390683	0.176249	8	-1.14	-0.713636
1283	-0.168183	0.206136	8	-0.45	-0.716364
1282	0.605567	0.244999	8	-0.85	-0.773636
1281	0.658067	0.226363	8	-0.67	-0.818182
1280	1.10432	0.245454	8	-1.05	-0.800909
1279	0.689317	0.228067	8	-0.94	-0.816364
1278	0.404317	0.253067	8	-0.87	-0.783636
1277	0.120567	0.234999	8	-0.63	-0.796364
1276	-0.225683	0.149317	8	-0.89	-0.829091
1275	-0.0844327	0.105681	8	-0.51	-0.832727
1274	-0.204433	0.0604537	8	-0.98	-0.763636
1273	-0.115683	-0.0269327	8	-0.78	-0.718182
1272	-0.366933	-0.110455	8	-0.59	-0.735455
1271	-0.336933	-0.170683	8	-1.21	-0.765455
1270	0.178067	-0.314205	8	-0.71	-0.743636
1269	0.606817	-0.414433	8	-0.29	-0.784545
1268	-0.271933	-0.466364	8	-0.44	-0.823636
1267	-0.514433	-0.52216	8	-1.06	-0.859091
1266	-0.541933	-0.595228	8	-0.96	-0.877273
1265	-1.80443	-0.676364	8	-0.65	-0.866364
1264	-1.18693	-0.758978	8	-0.96	-0.906364
1263	-0.775683	-0.900001	8	-1.41	-0.917273
1262	-0.729433	-0.943978	8	-1.17	-0.834545
1261	-1.17068	-0.933524	8	-0.79	-0.825455
1260	-1.22943	-0.929774	8	-1.09	-0.75
1259	-0.730683	-0.766933	8	-1.15	-0.707273
1258	-0.944433	-0.618637	8	-0.41	-0.647273
1257	-0.755683	-0.571364	8	0.47	-0.639091
1256	-0.399433	-0.566819	8	-0.96	-0.551818
1255	-0.500683	-0.446364	8	-0.13	-0.460909
1254	-0.0131827	-0.32341	8	-0.18	-0.384545
1253	0.444317	-0.302501	8	-0.3	-0.340909
1252	-0.255683	-0.253183	8	-1.32	-0.381818
1251	-0.679433	-0.204433	8	-0.21	-0.449091
1250	0.154317	-0.180114	8	0.21	-0.430909
1249	0.123067	-0.168069	8	-0.25	-0.440909
1248	-0.500683	-0.238069	8	-0.67	-0.469091
1247	-0.401933	-0.380001	8	-0.86	-0.462727
1246	-0.219433	-0.462955	8	-0.27	-0.352727
1245	-0.131933	-0.439887	8	-0.76	-0.346364
1244	-0.368183	-0.427728	8	-0.24	-0.417273
1243	-0.783183	-0.426705	8	-0.49	-0.432727
1242	-1.11693	-0.40716	8	-0.23	-0.369091
1241	-1.18966	-0.438749	7	-0.11	-0.379091
1240	-0.312515	-0.397969	7	-0.14	-0.398182
1239	0.374628	-0.40784	7	-0.57	-0.37
1238	0.0274851	-0.428359	7	-0.42	-0.401818
1237	-0.481086	-0.353294	7	0.03	-0.41
1236	-0.335372	-0.19719	7	-0.97	-0.422727
1235	0.0431994	-0.118879	7	-0.48	-0.446364
1234	-0.385372	-0.165502	7	-0.45	-0.510909
1233	-0.601086	-0.224593	7	-0.59	-0.481818
1232	0.104628	-0.210956	7	-0.58	-0.46
1231	0.586057	-0.13758	7	-0.37	-0.487273
1230	-0.328229	-0.0931642	7	-0.37	-0.389091
1229	-0.825372	-0.0845928	7	-0.85	-0.309091
1228	-0.275372	-0.0514759	7	-0.25	-0.274545
1227	0.177485	0.0660565	7	-0.18	-0.225455
1226	0.326057	0.0630695	7	-0.27	-0.151818
1225	0.153199	-0.0414759	7	0.11	-0.131818
1224	0.137485	-0.0500474	7	0.4	-0.128182
1223	-0.0210863	0.00644614	7	-0.07	-0.0772727
1222	0.691771	0.0180046	7	-0.05	-0.04
1221	0.0717708	0.00138121	7	0.23	-0.0654545
1220	-0.563943	-0.0121253	7	-0.15	-0.0881818
1219	-0.422515	-0.0140733	7	-0.33	-0.147273
1218	-0.203943	-0.062385	7	-0.29	-0.311818
1217	-0.148229	-0.0512162	7	0.16	-0.287273
1216	-0.00537204	-0.123034	7	-0.46	-0.303636
1215	0.177485	-0.0832941	7	-0.52	-0.358182
1214	0.131771	-0.0618655	7	-0.54	-0.38
1213	-0.393943	-0.0356318	7	-1.41	-0.384545
1212	0.101771	0.000472115	7	0.2	-0.418182
1211	-0.0982292	0.0861864	7	-0.23	-0.486364
1210	0.508914	0.148784	7	-0.37	-0.472727
1209	-0.328229	0.260472	7	-0.39	-0.43
1208	-0.133943	0.259953	7	-0.38	-0.426364
1207	0.193199	0.242031	7	-0.66	-0.354545
1206	0.794628	0.150732	7	-0.59	-0.44
1205	0.683199	0.0711215	7	-0.31	-0.467273
1204	1.40606	-0.00459282	7	-0.05	-0.441818
1203	0.126057	0.0563163	7	-0.5	-0.510909
1202	-0.591086	0.0844981	7	-0.62	-0.513636
1201	-0.902515	0.0668358	7	-0.74	-0.533636
1200	-0.973943	-0.0925149	7	-0.53	-0.588182
1199	-0.323943	-0.190437	7	-0.09	-0.64
1198	0.341771	-0.366151	7	-1.15	-0.701818
1197	0.176057	-0.408749	7	-0.41	-0.719091
1196	-0.00108633	-0.291346	7	-0.88	-0.73
1195	-0.958229	-0.248099	7	-1.19	-0.749091
1194	-0.362378	-0.262075	6	-0.88	-0.746364
1193	-0.567378	-0.32556	6	-0.73	-0.738182
1192	-0.469045	-0.4545	6	-0.69	-0.695455
1191	0.514288	-0.562985	6	-0.74	-0.738182
1190	-0.300712	-0.589651	6	-0.95	-0.700909
1189	-0.774045	-0.490106	6	-0.5	-0.615455
1188	-0.879045	-0.498894	6	0	-0.596364
1187	-1.32238	-0.463742	6	-0.68	-0.593636
1186	-1.05738	-0.408439	6	-0.88	-0.519091
1185	-0.247378	-0.441318	6	-0.47	-0.520909
1184	0.0742882	-0.391469	6	-0.25	-0.524545
1183	-0.459045	-0.290409	6	-0.67	-0.525455
1182	-0.180712	-0.149651	6	-0.7	-0.546364
1181	0.139288	0.0698942	6	0.13	-0.480909
1180	0.152622	0.244137	6	-0.76	-0.37
1179	0.247622	0.313379	6	-0.99	-0.357273
1178	0.337622	0.316106	6	-0.51	-0.348182
1177	0.669288	0.332318	6	-0.23	-0.35
1176	1.09262	0.316258	6	0.04	-0.347273
1175	0.859288	0.279894	6	0.34	-0.360909
1174	0.514288	0.276106	6	-0.33	-0.291818
1173	0.104288	0.253379	6	-0.15	-0.197273
1172	-0.280712	0.22247	6	-0.69	-0.216364
1171	-0.357378	0.132167	6	-0.67	-0.251818
1170	-0.260712	-0.0376815	6	-0.02	-0.290909
1169	0.110955	-0.110257	6	0	-0.334545
1168	-0.00237849	-0.105257	6	0.05	-0.298182
1167	-0.00237849	-0.1595	6	-0.72	-0.27
1166	-0.324045	-0.152985	6	-0.62	-0.247273
1165	-0.775712	-0.140257	6	-0.39	-0.189091
1164	0.0609548	-0.13753	6	-0.14	-0.193636
1163	0.569288	-0.143439	6	0.07	-0.230909
1162	-0.492378	-0.172227	6	0.16	-0.301818
1161	-0.209045	-0.224803	6	-0.44	-0.279091
1160	-0.217378	-0.190863	6	-0.03	-0.25
1159	-0.230712	-0.116621	6	-0.07	-0.303636
1158	0.0459548	-0.109045	6	-0.41	-0.327273
1157	-0.319045	-0.133591	6	-0.73	-0.375455
1156	-0.580712	-0.0782876	6	-0.47	-0.46
1155	0.0492882	0.00746999	6	-0.3	-0.436364
1154	0.0409548	0.0811064	6	-0.98	-0.485455
1153	0.144288	0.175046	6	-0.4	-0.489091
1152	0.299288	0.200046	6	-0.46	-0.431818
1151	0.115955	0.203076	6	-0.77	-0.348182
1150	0.734288	0.238228	6	-0.18	-0.301818
1149	0.592622	0.245197	6	-0.57	-0.24
1148	0.802622	0.276409	6	-0.11	-0.111818
1147	0.320955	0.324591	6	0.22	-0.0309091
1146	-0.285712	0.341409	6	0.19	0.0463636
1145	-0.194045	0.351258	6	0.04	0.0627273
1144	0.125955	0.274137	6	0.38	0.0445455
1143	0.384288	0.182167	6	0.43	0.0645455
1142	0.674288	0.0812579	6	0.49	0.0718182
1141	0.484288	0.0015609	6	0.39	0.00272727
1140	0.224288	-0.00616637	6	-0.59	-0.0409091
1139	-0.114045	-0.0014694	6	-0.38	-0.0536364
1138	-0.419045	0.00686393	6	-0.35	-0.103636
1137	-0.307378	-0.00965122	6	-0.03	-0.148182
1136	-0.555712	-0.0599543	6	-0.54	-0.192727
1135	-0.370712	-0.14056	6	-0.29	-0.29
1134	-0.142378	-0.147985	6	-0.1	-0.315455
1133	0.217622	-0.132378	6	-0.17	-0.34
1132	0.202622	-0.107075	6	-0.06	-0.366364
1131	0.120955	-0.082227	6	0	-0.384545
1130	-0.402378	-0.0257118	6	-0.68	-0.415455
1129	0.142622	0.0639851	6	-0.87	-0.452727
1128	0.0576215	0.126409	6	-0.65	-0.476364
1127	-0.140712	0.170652	6	-0.64	-0.486364
1126	-0.0340452	0.183076	6	-0.23	-0.577273
1125	0.0659548	0.168531	6	-0.88	-0.624545
1124	0.615955	0.209137	6	-0.7	-0.631818
1123	0.544288	0.201258	6	-0.36	-0.628182
1122	0.704288	0.180652	6	-0.28	-0.588182
1121	0.339288	0.213834	6	-1.06	-0.556364
1120	-0.0390452	0.22944	6	-0.52	-0.570909
1119	0.0442882	0.188985	6	-0.76	-0.512727
1118	0.0559548	0.0180761	6	-0.83	-0.472727
1117	-0.169045	-0.107227	6	-0.21	-0.480909
1116	0.224288	-0.205712	6	-0.29	-0.528182
1115	0.137622	-0.288591	6	-0.39	-0.531818
1114	-0.379045	-0.315257	6	-0.24	-0.5
1113	-1.26405	-0.348288	6	-0.26	-0.473636
1112	-0.834045	-0.412075	6	-0.45	-0.39
1111	-0.379045	-0.477227	6	-0.8	-0.318182
1110	-0.572378	-0.55753	6	-1.1	-0.298182
1109	-0.332378	-0.569954	6	-0.17	-0.215455
1108	-0.319045	-0.536166	6	-0.47	-0.213636
1107	-0.645712	-0.402075	6	0.09	-0.223636
1106	-0.885712	-0.360106	6	0.58	-0.302727
1105	-0.659045	-0.3395	6	-0.07	-0.264545
1104	0.000954841	-0.289803	6	0.52	-0.25
1103	-0.00737849	-0.266772	6	-0.22	-0.281818
1102	0.210955	-0.262378	6	-0.37	-0.33
1101	-0.372378	-0.152833	6	-1.32	-0.394545
1100	-0.152378	-0.0234391	6	-0.38	-0.434545
1099	-0.0257118	0.00671242	6	-0.94	-0.47
1098	-0.0790452	0.00504575	6	-0.52	-0.506364
1097	-0.270712	0.0191367	6	-1	-0.524545
1096	0.559288	0.00337908	6	-0.62	-0.512727
1095	0.537622	0.0448942	6	0.14	-0.414545
1094	-0.327378	0.062167	6	-0.46	-0.364545
1093	-0.0173785	0.0714094	6	0.12	-0.280909
1092	0.147622	0.0589851	6	-0.42	-0.227273
1091	0.0376215	0.113682	6	-0.24	-0.101818
1090	0.0842882	0.102318	6	-0.24	-0.0554545
1089	0.0376215	0.120349	6	0.17	-0.0745455
1088	0.0759548	0.193379	6	-0.02	-0.0118182
1087	-0.215712	0.283682	6	0.07	-0.00272727
1086	0.330955	0.366864	6	0.38	0.0718182
1085	0.434288	0.404894	6	-0.11	0.0636364
1084	0.735955	0.401106	6	-0.07	0.0409091
1083	0.475955	0.42747	6	0.23	0.00181818
1082	0.975955	0.397318	6	0.22	-0.0318182
1081	1.06262	0.38247	6	0.4	-0.0427273
1080	0.455955	0.343076	6	-0.33	-0.0627273
1079	0.0426215	0.324894	6	-0.49	-0.0636364
1078	0.327622	0.310652	6	-0.26	-0.0336364
1077	-0.255712	0.323076	6	-0.39	-0.0772727
1076	-0.379045	0.210349	6	-0.05	-0.147273
1075	-0.102378	0.0973185	6	0.16	-0.218182
1074	0.234288	0.105197	6	-0.12	-0.237273
1073	0.579288	0.193379	6	0.26	-0.241818
1072	0.612622	0.255652	6	-0.25	-0.24
1071	-0.264045	0.325652	6	-0.55	-0.174545
1070	-0.180712	0.357167	6	-0.38	-0.215455
1069	0.542622	0.279894	6	-0.54	-0.253636
1068	1.01262	0.184894	6	-0.54	-0.249091
1067	1.01262	0.130349	6	-0.24	-0.258182
1066	0.514288	0.0582276	6	0.33	-0.185455
1065	-0.0323785	0.0442882	6	-0.5	-0.169091
1064	-0.952378	-0.0126815	6	-0.26	-0.166364
1063	-0.810712	-0.121621	6	-0.07	-0.178182
1062	-0.0207118	-0.232682	6	0.16	-0.152727
1061	-0.180712	-0.387378	6	0.55	-0.164545
1060	-0.417378	-0.53056	6	-0.37	-0.234545
1059	-0.807378	-0.595106	6	-0.35	-0.231818
1058	-0.655712	-0.529197	6	-0.67	-0.191818
1057	-0.209045	-0.478439	6	-0.26	-0.231818
1056	-0.689045	-0.508288	6	-0.37	-0.298182
1055	-1.06071	-0.4645	6	-0.44	-0.375455
1054	-0.742378	-0.344651	6	-0.47	-0.37
1053	-0.227378	-0.199348	6	0.18	-0.393636
1052	-0.252378	-0.0654088	6	-0.51	-0.362727
1051	-0.349045	-0.0317724	6	-0.57	-0.44
1050	0.300955	0.0420154	6	-0.3	-0.504545
1049	0.900955	0.211106	6	-0.31	-0.490909
1048	0.790955	0.306864	6	-0.61	-0.432727
1047	0.817622	0.320955	6	-0.33	-0.524545
1046	0.160955	0.315955	6	-1.11	-0.529091
1045	0.122622	0.344743	6	-1.08	-0.498182
1044	0.799288	0.398985	6	-0.29	-0.461818
1043	0.310955	0.352167	6	0.17	-0.445455
1042	-0.0723785	0.270046	6	-0.83	-0.377273
1041	-0.307378	0.17747	6	-0.56	-0.289091
1040	-0.0323785	0.1855	6	-0.23	-0.207273
1039	0.897622	0.14944	6	0.1	-0.126364
1038	0.385955	0.11444	6	-0.13	-0.0536364
1037	-0.112378	0.175652	6	0.14	-0.08
1036	-0.200712	0.183985	6	0.64	0.0118182
1035	0.249288	0.165046	6	-0.21	0.0918182
1034	-0.274045	0.144288	6	-0.19	0.0963636
1033	0.414288	0.0468639	6	0.51	0.0581818
1032	0.984288	-0.0014694	6	-0.12	0.0445455
1031	0.0192882	0.0217124	6	0.18	0.0381818
1030	-0.515712	0.117318	6	0.32	-0.01
1029	-0.260712	0.0741367	6	-0.18	-0.0190909
1028	-0.174045	0.0665609	6	-0.32	-0.0218182
1027	-0.145712	0.0585306	6	-0.28	-0.0536364
1026	0.142622	-0.0637421	6	0.07	-0.0590909
1025	0.850955	-0.0299543	6	0.11	-0.0518182
1024	-0.225712	0.0351973	6	-0.31	-0.0572727
1023	-0.357378	0.10444	6	-0.22	-0.00181818
1022	0.387812	0.297994	5	0.16	0.0436364
1021	-0.376188	0.312176	5	-0.18	0.124545
1020	0.565812	0.277267	5	0.26	0.145455
1019	0.437812	0.163812	5	0.26	0.111818
1018	0.917812	0.213267	5	0.43	0.131818
1017	0.441432	0.311449	4	0.18	0.129091
1016	0.321432	0.221812	4	0.61	0.0581818
1015	-0.108568	0.290358	4	0.3	0.0409091
1014	-0.288568	0.266176	4	-0.26	0.0272727
1013	0.248932	0.231994	4	-0.09	-0.0209091
1012	0.647812	0.175631	5	-0.25	-0.0572727
1011	-0.598188	0.177994	5	-0.62	-0.0172727
1010	0.377812	0.158176	5	-0.37	-0.0390909
1009	0.299812	0.202358	5	0.11	-0.0254545
1008	0.0618125	0.181449	5	-0.27	-0.01
1007	0.297812	0.133631	5	0.03	-0.03
1006	0.389812	0.0387216	5	0.62	-0.0209091
1005	0.0798125	0.0803579	5	0.37	0.0736364
1004	0.469812	0.0267216	5	0.45	0.143636
1003	-0.360188	-0.000732979	5	-0.09	0.186364
1002	-0.196188	-0.0580057	5	-0.31	0.180909
1001	-0.396188	-0.135097	5	-0.15	0.196364
1000	-0.140188	-0.189642	5	0.42	0.192727

## Sheet: Fig.1b
Identifier	Site	Latitude	Longitude
core	B16	73.94	-37.63
core	B17	75.25	-37.63
core	B18	76.62	-36.4
core	B20	78.83	-36.5
core	B21	80	-41.14
core	B22	79.34	-45.91
core	B23	78	-44
core	B26	77.25	-49.22
core	B27/28	76.66	-46.82
core	B29	76	-43.5
core	B30	75	-42
core	NGRIP	75.1	-42.3
core	GISP2	72.6	-38.5
core	GRIP	72.6	-37.6
core	NEGIS	75.62	-35.96
core	NEEM	77.45	-51.06
station	Pituffik	76.53	-68.75
station	Upernavik	72.78	-56.15
station	Danmarkshavn	76.77	-18.67

## Sheet: Fig.1c
Year	MAR3.5.2_meltwater_Gt.per.yr	NGT2012_11yr_mid_degreeC	NGT2012_11yr_low_degreeC	NGT2012_11yr_high_degreeC
2011	125.039	1.94356	1.1838	2.73459
2010	123.948	1.86256	1.13447	2.62062
2009	124.303	1.75828	1.07095	2.47389
2008	133.394	1.54312	0.939899	2.17117
2007	114.512	1.61949	0.986416	2.27862
2006	107.557	1.73114	1.05442	2.43571
2005	99.0118	1.75634	1.06977	2.47117
2004	82.2209	1.60321	0.976499	2.25571
2003	87.7118	1.55359	0.946275	2.18589
2002	72.2209	1.43263	0.872603	2.01571
2001	56.0027	1.27175	0.77461	1.78935
2000	59.5755	1.17929	0.718294	1.65926
1999	45.9845	1.16708	0.710856	1.64208
1998	32.33	1.27873	0.77886	1.79917
1997	3.74818	1.13567	0.691729	1.59789
1996	3.34818	0.779986	0.475082	1.09744
1995	3.53909	0.484967	0.295389	0.682349
1994	-3.49727	-0.343091	-0.208973	-0.482728
1993	-5.61545	-0.180057	-0.109671	-0.25334
1992	-10.97	-0.150164	-0.0914634	-0.21128
1991	-17.5064	-0.188156	-0.114604	-0.264735
1990	-5.91545	-0.144319	-0.0879033	-0.203057
1989	-7.06091	-0.0568541	-0.0346293	-0.0799938
1988	-12.4336	-0.117887	-0.0718042	-0.165868
1987	-14.1427	-0.322478	-0.196418	-0.453726
1986	4.03	-0.277611	-0.16909	-0.390599
1985	8.17545	-0.353324	-0.215206	-0.497126
1984	-0.333636	-0.324287	-0.19752	-0.456272
1983	3.68455	-0.299502	-0.182424	-0.421399
1982	4.11182	-0.305472	-0.18606	-0.429799
1981	-0.0427273	-0.253912	-0.154655	-0.357254
1980	13.1936	-0.201628	-0.122809	-0.28369
1979	10.3573	-0.248928	-0.15162	-0.350242
1978	6.09364	-0.263769	-0.160659	-0.371123
1977	10.6755	-0.201014	-0.122436	-0.282827
1976	13.3936	-0.0687212	-0.0418575	-0.0966907
1975	4.27545	-0.0370896	-0.0225909	-0.0521851
1974	2.95727	0.16152	0.0983801	0.227258
1973	10.1391	0.21079	0.12839	0.296582
1972	5.22091	0.17865	0.108814	0.25136
1971	9.43909	0.285078	0.173638	0.401105
1970	4.19364	0.270068	0.164496	0.379985
1969	-12.1791	0.256754	0.156386	0.361252
1968	-18.9609	0.271085	0.165116	0.381417
1967	-15.5609	0.335621	0.204424	0.472218
1966	-11.1155	0.316794	0.192957	0.44573
1965	-10.6336	0.275665	0.167905	0.38786
1964	-7.07	0.434816	0.264842	0.611786
1963	-2.97	0.379355	0.231061	0.533752
1962	-0.0245455	0.293788	0.178944	0.41336
1961	0.0572727	0.330847	0.201516	0.465502
1960	-9.61545	0.308968	0.18819	0.434718
1959	-4.98818	0.280983	0.171144	0.395343
1958	6.96636	0.342211	0.208437	0.481491
1957	15.1027	0.382259	0.232831	0.537839
1956	18.43	0.396972	0.241792	0.55854
1955	26.23	0.392287	0.238938	0.551948
1954	17.7573	0.293067	0.178505	0.412346
1953	16.7118	0.124309	0.0757154	0.174902
1952	4.70273	0.0585015	0.0356327	0.0823116
1951	-6.00636	0.0707131	0.0430707	0.0994934
1950	3.09364	0.0353502	0.0215315	0.0497377
1949	5.28455	-0.10042	-0.0611648	-0.141291
1948	-0.724545	-0.211173	-0.128623	-0.29712
1947	2.41182	-0.302591	-0.184305	-0.425745
1946	0.984545	-0.383769	-0.23375	-0.539963
1945	-5.24273	-0.415443	-0.253042	-0.584528
1944	-6.12455	-0.297036	-0.180922	-0.41793
1943	-4.95182	-0.192898	-0.117492	-0.271407
1942	-2.95182	-0.087657	-0.0533911	-0.123333
1941	3.83909	-0.00149684	-0.000911713	-0.00210606
1940	7.57545	0.0899211	0.0547701	0.126519
1939	16.5209	0.157933	0.0961957	0.222212
1938	23.6845	0.315922	0.192425	0.444502
1937	43.83	0.558968	0.340462	0.786468
1936	45.7027	0.744093	0.453221	1.04694
1935	43.6209	0.941855	0.573675	1.32519
1934	45.73	1.12011	0.682249	1.576
1933	50.5573	1.22849	0.748262	1.72848
1932	46.3391	1.35324	0.824243	1.904
1931	47.53	1.42574	0.868406	2.00602
1930	38.4845	1.42532	0.868148	2.00542
1929	36.0118	1.29752	0.790307	1.82561
1928	14.8845	1.22781	0.747849	1.72753
1927	-2.43364	0.99614	0.60674	1.40157
1926	-20.8882	0.764542	0.465676	1.07571
1925	-35.7155	0.565848	0.344653	0.796149
1924	-37.5882	0.374023	0.227814	0.526251
1923	-48.7882	0.0622018	0.0378865	0.0875179
1922	-62.0518	-0.336628	-0.205037	-0.473635
1921	-56.1882	-0.405319	-0.246876	-0.570283
1920	-44.5518	-0.397601	-0.242175	-0.559425
1919	-38.9245	-0.481133	-0.293054	-0.676954
1918	-39.2245	-0.472313	-0.287682	-0.664545
1917	-25.5064	-0.43924	-0.267537	-0.61801
1916	-8.12455	-0.337391	-0.205502	-0.474709
1915	12.5573	-0.241818	-0.147289	-0.340238
1914	27.2482	-0.14175	-0.0863387	-0.199442
1913	27.2209	-0.0618654	-0.0376816	-0.0870446
1912	44.0664	0.000719434	0.000438201	0.00101224
1911	52.1391	0.129196	0.0786923	0.181779
1910	59.8391	-0.0252304	-0.0153676	-0.0354991
1909	49.9118	-0.092649	-0.0564316	-0.130357
1908	53.9664	0.0406618	0.0247667	0.0572111
1907	68.83	0.155655	0.094808	0.219007
1906	60.3209	0.150143	0.0914506	0.211251
1905	57.7664	0.137677	0.0838576	0.193711
1904	45.4391	0.140306	0.0854589	0.19741
1903	39.2391	0.0371	0.0225973	0.0521997
1902	44.0755	-0.104945	-0.0639213	-0.147658
1901	31.83	-0.0583036	-0.0355122	-0.0820332
1900	38.9845	0.0453259	0.0276076	0.0637736
1899	43.7755	0.182538	0.111182	0.25683
1898	65.8936	0.26751	0.162938	0.376387
1897	66.3209	0.348498	0.212267	0.490336
1896	67.7755	0.417103	0.254054	0.586865
1895	72.03	0.440594	0.268362	0.619916
1894	71.5755	0.474346	0.28892	0.667404
1893	78.8391	0.451958	0.275283	0.635904
1892	80.0391	0.45289	0.275851	0.637217
1891	84.6664	0.470445	0.286544	0.661916
1890	95.7209	0.433216	0.263868	0.609535
1889	85.5755	0.301856	0.183858	0.424711
1888	86.3209	0.232063	0.141347	0.326512
1887	64.7755	0.126228	0.0768845	0.177603
1886	63.4391	-0.0607994	-0.0370324	-0.0855447
1885	62.6755	-0.0658028	-0.0400799	-0.0925845
1884	72.6391	-0.0279805	-0.0170427	-0.0393686
1883	80.8755	0.0718329	0.0437528	0.101069
1882	86.5936	0.25187	0.153412	0.354381
1881	89.93	0.444082	0.270486	0.624823
1880	84.0845	0.664994	0.405042	0.935647
1879	80.2755	0.840876	0.51217	1.18311
1878	76.8755	0.943827	0.574877	1.32797
1877	67.6845	1.03168	0.628389	1.45158
1876	70.5845	1.14727	0.698792	1.61421
1875	72.5118	1.13455	0.691044	1.59631
1874	63.2755	0.976985	0.595073	1.37462
1873	51.8936	0.753868	0.459174	1.06069
1872	45.0209	0.450357	0.274308	0.633653
1871	32.3209	0.16245	0.0989469	0.228567
