# Supplementary material for: Modern temperatures in central–north Greenland warmest in past millennium
Source: Nature. 2023 Jan 18;613(7944):503–7. doi: 10.1038/s41586-022-05517-z (PMC9849122; doi:10.1038/s41586-022-05517-z)
Supplement: Supplementary file 3 — Source Data Fig. 2 [file 41586_2022_5517_MOESM3_ESM.xlsx]

## Sheet: Fig.2a
Latitude	Longitude	R	p
50	-180	0.166592	0.244
50	-179	0.162717	0.232
50	-178	0.158251	0.246
50	-177	0.15668	0.255
50	-176	0.155831	0.231
50	-175	0.15426	0.255
50	-174	0.151477	0.234
50	-173	0.147599	0.268
50	-172	0.144241	0.288
50	-171	0.140602	0.265
50	-170	0.13968	0.268
50	-169	0.140351	0.278
50	-168	0.138523	0.301
50	-167	0.132796	0.317
50	-166	0.12528	0.304
50	-165	0.116749	0.311
50	-164	0.108461	0.31
50	-163	0.10101	0.319
50	-162	0.092929	0.364
50	-161	0.0849422	0.374
50	-160	0.0809721	0.377
50	-159	0.0800779	0.357
50	-158	0.0797092	0.372
50	-157	0.0791879	0.375
50	-156	0.0800631	0.357
50	-155	0.082381	0.35
50	-154	0.0878069	0.36
50	-153	0.0941429	0.322
50	-152	0.0927572	0.343
50	-151	0.082997	0.349
50	-150	0.0733576	0.38
50	-149	0.0701435	0.374
50	-148	0.0719388	0.38
50	-147	0.0749469	0.359
50	-146	0.0820508	0.395
50	-145	0.0922622	0.316
50	-144	0.101894	0.326
50	-143	0.109265	0.336
50	-142	0.1156	0.316
50	-141	0.119949	0.308
50	-140	0.119757	0.259
50	-139	0.113405	0.314
50	-138	0.104101	0.344
50	-137	0.0935574	0.329
50	-136	0.0872486	0.34
50	-135	0.08858	0.334
50	-134	0.0924816	0.345
50	-133	0.0944937	0.331
50	-132	0.0978945	0.327
50	-131	0.109099	0.324
50	-130	0.138515	0.283
50	-129	0.190839	0.206
50	-128	0.224247	0.151
50	-127	0.153638	0.264
50	-126	0.0548572	0.406
50	-125	-0.00647836	0.495
50	-124	-0.031167	0.544
50	-123	-0.069491	0.631
50	-122	-0.0548744	0.616
50	-121	-0.0508479	0.557
50	-120	-0.0727965	0.603
50	-119	-0.108109	0.676
50	-118	-0.152754	0.738
50	-117	-0.171682	0.768
50	-116	-0.194699	0.826
50	-115	-0.233196	0.829
50	-114	-0.269029	0.9
50	-113	-0.283357	0.891
50	-112	-0.286868	0.891
50	-111	-0.287385	0.909
50	-110	-0.289179	0.911
50	-109	-0.288001	0.901
50	-108	-0.286531	0.896
50	-107	-0.287278	0.901
50	-106	-0.288488	0.893
50	-105	-0.290958	0.901
50	-104	-0.297608	0.898
50	-103	-0.302343	0.92
50	-102	-0.304815	0.903
50	-101	-0.310806	0.917
50	-100	-0.319477	0.928
50	-99	-0.327947	0.921
50	-98	-0.338454	0.931
50	-97	-0.348266	0.946
50	-96	-0.35545	0.947
50	-95	-0.358565	0.948
50	-94	-0.359119	0.939
50	-93	-0.36018	0.945
50	-92	-0.361139	0.955
50	-91	-0.363008	0.957
50	-90	-0.364226	0.96
50	-89	-0.360862	0.949
50	-88	-0.354403	0.934
50	-87	-0.35258	0.939
50	-86	-0.358145	0.951
50	-85	-0.364438	0.952
50	-84	-0.367589	0.944
50	-83	-0.367371	0.942
50	-82	-0.363848	0.95
50	-81	-0.359291	0.933
50	-80	-0.354534	0.95
50	-79	-0.350703	0.94
50	-78	-0.347696	0.94
50	-77	-0.342281	0.936
50	-76	-0.333519	0.929
50	-75	-0.321825	0.921
50	-74	-0.309756	0.9
50	-73	-0.295156	0.9
50	-72	-0.27842	0.906
50	-71	-0.260594	0.879
50	-70	-0.245396	0.838
50	-69	-0.235718	0.854
50	-68	-0.218746	0.847
50	-67	-0.135775	0.733
50	-66	-0.0397589	0.56
50	-65	-0.0228926	0.562
50	-64	-0.0239983	0.528
50	-63	-0.0208156	0.529
50	-62	0.00334692	0.479
50	-61	0.0385912	0.44
50	-60	0.0804696	0.39
50	-59	0.113149	0.306
50	-58	0.117937	0.317
50	-57	0.118748	0.318
50	-56	0.172654	0.214
50	-55	0.245085	0.129
50	-54	0.293861	0.097
50	-53	0.341259	0.059
50	-52	0.357527	0.055
50	-51	0.327502	0.076
50	-50	0.319325	0.076
50	-49	0.348439	0.065
50	-48	0.317501	0.065
50	-47	0.242875	0.121
50	-46	0.254324	0.117
50	-45	0.256443	0.127
50	-44	0.156098	0.24
50	-43	0.0520801	0.42
50	-42	0.0306422	0.437
50	-41	0.0643767	0.388
50	-40	0.0655297	0.416
50	-39	0.0211264	0.473
50	-38	-0.0135872	0.53
50	-37	-0.0299307	0.56
50	-36	-0.0351838	0.558
50	-35	-0.0292878	0.566
50	-34	-0.0169561	0.528
50	-33	-0.00332914	0.507
50	-32	0.00551154	0.497
50	-31	0.0156715	0.513
50	-30	0.043067	0.429
50	-29	0.0743388	0.369
50	-28	0.0891071	0.331
50	-27	0.0972487	0.351
50	-26	0.106178	0.341
50	-25	0.108411	0.316
50	-24	0.102814	0.337
50	-23	0.0932618	0.339
50	-22	0.0869116	0.364
50	-21	0.0959834	0.322
50	-20	0.10652	0.314
50	-19	0.0958006	0.338
50	-18	0.08225	0.342
50	-17	0.0912498	0.341
50	-16	0.101038	0.344
50	-15	0.0898443	0.356
50	-14	0.112053	0.287
50	-13	0.191573	0.208
50	-12	0.21721	0.155
50	-11	0.131445	0.272
50	-10	0.121906	0.296
50	-9	0.251225	0.127
50	-8	0.337248	0.07
50	-7	0.335753	0.069
50	-6	0.319791	0.066
50	-5	0.356486	0.06
50	-4	0.374702	0.038
50	-3	0.35979	0.055
50	-2	0.342678	0.068
50	-1	0.323266	0.068
50	0	0.323514	0.068
50	1	0.347232	0.063
50	2	0.366896	0.051
50	3	0.376519	0.031
50	4	0.382186	0.04
50	5	0.385943	0.04
50	6	0.386176	0.026
50	7	0.385183	0.052
50	8	0.383373	0.046
50	9	0.384063	0.039
50	10	0.38536	0.049
50	11	0.387976	0.046
50	12	0.390975	0.036
50	13	0.390692	0.027
50	14	0.389216	0.038
50	15	0.390372	0.035
50	16	0.392842	0.044
50	17	0.39566	0.04
50	18	0.396026	0.043
50	19	0.393219	0.038
50	20	0.393382	0.034
50	21	0.397168	0.03
50	22	0.39945	0.036
50	23	0.399707	0.033
50	24	0.397235	0.036
50	25	0.391092	0.044
50	26	0.386645	0.043
50	27	0.385358	0.042
50	28	0.381487	0.053
50	29	0.374396	0.054
50	30	0.366083	0.057
50	31	0.356993	0.053
50	32	0.348528	0.069
50	33	0.342325	0.055
50	34	0.336967	0.073
50	35	0.334694	0.075
50	36	0.333771	0.067
50	37	0.33232	0.077
50	38	0.330125	0.074
50	39	0.326019	0.102
50	40	0.322314	0.078
50	41	0.324823	0.068
50	42	0.327677	0.059
50	43	0.330795	0.08
50	44	0.334281	0.071
50	45	0.34145	0.062
50	46	0.348249	0.056
50	47	0.352227	0.052
50	48	0.35408	0.063
50	49	0.355207	0.058
50	50	0.355752	0.052
50	51	0.356292	0.064
50	52	0.356296	0.068
50	53	0.354812	0.032
50	54	0.352771	0.055
50	55	0.350322	0.064
50	56	0.349709	0.048
50	57	0.354419	0.063
50	58	0.363492	0.055
50	59	0.3704	0.052
50	60	0.373348	0.045
50	61	0.372686	0.047
50	62	0.370027	0.051
50	63	0.36691	0.05
50	64	0.361489	0.053
50	65	0.352987	0.063
50	66	0.347248	0.056
50	67	0.348584	0.066
50	68	0.349581	0.069
50	69	0.34721	0.064
50	70	0.342316	0.073
50	71	0.338161	0.063
50	72	0.334938	0.057
50	73	0.332123	0.076
50	74	0.330245	0.062
50	75	0.3324	0.071
50	76	0.337937	0.068
50	77	0.342446	0.07
50	78	0.339763	0.064
50	79	0.330969	0.069
50	80	0.321037	0.069
50	81	0.313041	0.077
50	82	0.291643	0.108
50	83	0.23144	0.173
50	84	0.149147	0.231
50	85	0.0863454	0.358
50	86	0.0570787	0.434
50	87	0.043628	0.388
50	88	0.030183	0.453
50	89	0.0201837	0.473
50	90	0.0198172	0.46
50	91	0.0473052	0.403
50	92	0.0842944	0.325
50	93	0.0987111	0.289
50	94	0.0697953	0.373
50	95	0.0203971	0.477
50	96	-0.0142845	0.555
50	97	-0.0235939	0.535
50	98	-0.0131183	0.524
50	99	0.00474533	0.472
50	100	0.0361178	0.442
50	101	0.0894703	0.356
50	102	0.14198	0.266
50	103	0.185721	0.215
50	104	0.237772	0.146
50	105	0.266414	0.14
50	106	0.251596	0.134
50	107	0.193007	0.218
50	108	0.099446	0.345
50	109	0.0300693	0.456
50	110	0.0349172	0.431
50	111	0.092648	0.327
50	112	0.18481	0.224
50	113	0.261414	0.114
50	114	0.284492	0.108
50	115	0.267675	0.13
50	116	0.239433	0.156
50	117	0.238728	0.155
50	118	0.252827	0.127
50	119	0.235597	0.143
50	120	0.175553	0.235
50	121	0.154065	0.259
50	122	0.206026	0.186
50	123	0.290792	0.121
50	124	0.350748	0.049
50	125	0.363199	0.056
50	126	0.361184	0.047
50	127	0.365399	0.053
50	128	0.366818	0.041
50	129	0.364016	0.052
50	130	0.341697	0.062
50	131	0.308528	0.088
50	132	0.268283	0.112
50	133	0.236816	0.146
50	134	0.233924	0.14
50	135	0.227268	0.132
50	136	0.185805	0.217
50	137	0.112232	0.32
50	138	0.0742714	0.379
50	139	0.109033	0.321
50	140	0.180701	0.221
50	141	0.221384	0.174
50	142	0.200899	0.196
50	143	0.225206	0.171
50	144	0.28502	0.104
50	145	0.286999	0.103
50	146	0.243242	0.144
50	147	0.180864	0.205
50	148	0.156852	0.263
50	149	0.168478	0.255
50	150	0.189312	0.22
50	151	0.210374	0.167
50	152	0.204059	0.174
50	153	0.176923	0.222
50	154	0.156625	0.25
50	155	0.179802	0.222
50	156	0.23698	0.144
50	157	0.26201	0.119
50	158	0.262845	0.115
50	159	0.263191	0.117
50	160	0.260481	0.137
50	161	0.247043	0.158
50	162	0.236274	0.154
50	163	0.222212	0.193
50	164	0.204973	0.186
50	165	0.191346	0.194
50	166	0.185573	0.195
50	167	0.190081	0.219
50	168	0.196406	0.193
50	169	0.199276	0.193
50	170	0.199079	0.188
50	171	0.196972	0.204
50	172	0.192155	0.215
50	173	0.184724	0.223
50	174	0.174537	0.218
50	175	0.164535	0.233
50	176	0.160073	0.266
50	177	0.160049	0.235
50	178	0.161836	0.237
50	179	0.165022	0.235
51	-180	0.162795	0.205
51	-179	0.16376	0.263
51	-178	0.16147	0.25
51	-177	0.15768	0.251
51	-176	0.152973	0.261
51	-175	0.147601	0.256
51	-174	0.144293	0.289
51	-173	0.14119	0.248
51	-172	0.136347	0.276
51	-171	0.128218	0.307
51	-170	0.122771	0.329
51	-169	0.124883	0.288
51	-168	0.137534	0.301
51	-167	0.144291	0.259
51	-166	0.138996	0.284
51	-165	0.121139	0.331
51	-164	0.104424	0.311
51	-163	0.094372	0.343
51	-162	0.0882212	0.361
51	-161	0.085472	0.329
51	-160	0.0863955	0.354
51	-159	0.0877856	0.335
51	-158	0.0884114	0.354
51	-157	0.0883427	0.373
51	-156	0.0879859	0.348
51	-155	0.0886322	0.358
51	-154	0.0915237	0.361
51	-153	0.0946187	0.345
51	-152	0.0920287	0.355
51	-151	0.0854312	0.342
51	-150	0.0783148	0.362
51	-149	0.0727889	0.384
51	-148	0.0673445	0.387
51	-147	0.0628328	0.396
51	-146	0.0623511	0.361
51	-145	0.0700973	0.367
51	-144	0.079435	0.352
51	-143	0.0888148	0.317
51	-142	0.0964108	0.36
51	-141	0.0983549	0.352
51	-140	0.0958809	0.334
51	-139	0.0897379	0.335
51	-138	0.0830328	0.36
51	-137	0.0785466	0.37
51	-136	0.0761154	0.365
51	-135	0.0728743	0.355
51	-134	0.0696737	0.394
51	-133	0.0731648	0.361
51	-132	0.0828518	0.378
51	-131	0.100401	0.32
51	-130	0.133571	0.297
51	-129	0.179638	0.228
51	-128	0.187004	0.204
51	-127	0.0757095	0.376
51	-126	-0.0308429	0.54
51	-125	-0.078179	0.643
51	-124	-0.0882096	0.635
51	-123	-0.0612384	0.569
51	-122	-0.0448054	0.593
51	-121	-0.0655625	0.601
51	-120	-0.10224	0.671
51	-119	-0.130923	0.693
51	-118	-0.164195	0.771
51	-117	-0.187704	0.802
51	-116	-0.211192	0.808
51	-115	-0.223283	0.822
51	-114	-0.220948	0.863
51	-113	-0.227025	0.82
51	-112	-0.249587	0.889
51	-111	-0.269424	0.87
51	-110	-0.281251	0.886
51	-109	-0.282931	0.9
51	-108	-0.282267	0.892
51	-107	-0.285937	0.902
51	-106	-0.293323	0.906
51	-105	-0.303762	0.896
51	-104	-0.313709	0.914
51	-103	-0.319183	0.908
51	-102	-0.324145	0.918
51	-101	-0.332023	0.932
51	-100	-0.339634	0.936
51	-99	-0.346857	0.943
51	-98	-0.3559	0.941
51	-97	-0.363065	0.954
51	-96	-0.368217	0.95
51	-95	-0.372363	0.96
51	-94	-0.373802	0.966
51	-93	-0.374626	0.957
51	-92	-0.376181	0.954
51	-91	-0.378151	0.944
51	-90	-0.380407	0.968
51	-89	-0.382121	0.965
51	-88	-0.38304	0.962
51	-87	-0.383147	0.959
51	-86	-0.382048	0.968
51	-85	-0.380666	0.962
51	-84	-0.379213	0.963
51	-83	-0.377726	0.96
51	-82	-0.372729	0.95
51	-81	-0.359009	0.95
51	-80	-0.330564	0.935
51	-79	-0.328896	0.93
51	-78	-0.337369	0.936
51	-77	-0.33827	0.937
51	-76	-0.333023	0.93
51	-75	-0.321861	0.929
51	-74	-0.308733	0.911
51	-73	-0.295454	0.904
51	-72	-0.281294	0.908
51	-71	-0.265157	0.88
51	-70	-0.248082	0.865
51	-69	-0.236642	0.843
51	-68	-0.233828	0.834
51	-67	-0.223264	0.829
51	-66	-0.193346	0.803
51	-65	-0.171886	0.773
51	-64	-0.15318	0.749
51	-63	-0.123371	0.713
51	-62	-0.0870561	0.645
51	-61	-0.0529842	0.584
51	-60	-0.015835	0.538
51	-59	0.028042	0.454
51	-58	0.0769045	0.365
51	-57	0.0968554	0.325
51	-56	0.141498	0.274
51	-55	0.225714	0.162
51	-54	0.304707	0.081
51	-53	0.349763	0.059
51	-52	0.35345	0.057
51	-51	0.301194	0.096
51	-50	0.288502	0.102
51	-49	0.325602	0.07
51	-48	0.297192	0.082
51	-47	0.218273	0.17
51	-46	0.181461	0.218
51	-45	0.161996	0.243
51	-44	0.152393	0.27
51	-43	0.146108	0.252
51	-42	0.162831	0.222
51	-41	0.170863	0.229
51	-40	0.132178	0.291
51	-39	0.0713972	0.358
51	-38	0.0307358	0.444
51	-37	0.0194815	0.473
51	-36	0.0232713	0.448
51	-35	0.019616	0.47
51	-34	0.00942054	0.48
51	-33	0.00772247	0.49
51	-32	0.0197074	0.475
51	-31	0.0372924	0.423
51	-30	0.0492395	0.413
51	-29	0.0571933	0.419
51	-28	0.0665174	0.417
51	-27	0.0818524	0.377
51	-26	0.0883128	0.338
51	-25	0.0857659	0.363
51	-24	0.0936685	0.363
51	-23	0.106222	0.32
51	-22	0.106545	0.34
51	-21	0.107475	0.342
51	-20	0.11386	0.3
51	-19	0.109037	0.322
51	-18	0.101809	0.348
51	-17	0.116553	0.316
51	-16	0.140157	0.259
51	-15	0.145716	0.271
51	-14	0.161411	0.224
51	-13	0.214009	0.205
51	-12	0.243628	0.147
51	-11	0.205653	0.194
51	-10	0.220377	0.174
51	-9	0.30457	0.085
51	-8	0.369764	0.06
51	-7	0.378153	0.048
51	-6	0.385419	0.034
51	-5	0.403517	0.031
51	-4	0.363917	0.043
51	-3	0.321714	0.077
51	-2	0.311974	0.093
51	-1	0.317457	0.089
51	0	0.323618	0.067
51	1	0.332412	0.078
51	2	0.346564	0.06
51	3	0.361836	0.056
51	4	0.375748	0.058
51	5	0.382791	0.046
51	6	0.385875	0.04
51	7	0.388972	0.034
51	8	0.390023	0.037
51	9	0.390575	0.044
51	10	0.389882	0.044
51	11	0.390067	0.037
51	12	0.39082	0.047
51	13	0.391395	0.042
51	14	0.392757	0.044
51	15	0.395047	0.039
51	16	0.396674	0.047
51	17	0.397179	0.037
51	18	0.395719	0.027
51	19	0.392446	0.049
51	20	0.391189	0.028
51	21	0.393731	0.047
51	22	0.396928	0.045
51	23	0.399314	0.039
51	24	0.399718	0.033
51	25	0.397388	0.038
51	26	0.394224	0.031
51	27	0.391977	0.044
51	28	0.388996	0.049
51	29	0.384067	0.029
51	30	0.378453	0.044
51	31	0.371944	0.043
51	32	0.366109	0.046
51	33	0.361988	0.06
51	34	0.358458	0.044
51	35	0.358881	0.069
51	36	0.359559	0.057
51	37	0.358456	0.055
51	38	0.355531	0.061
51	39	0.349935	0.052
51	40	0.344415	0.055
51	41	0.345486	0.057
51	42	0.34748	0.059
51	43	0.349653	0.048
51	44	0.351717	0.049
51	45	0.35674	0.059
51	46	0.360967	0.061
51	47	0.364659	0.055
51	48	0.367245	0.043
51	49	0.369103	0.052
51	50	0.369804	0.035
51	51	0.370059	0.049
51	52	0.36965	0.042
51	53	0.36969	0.048
51	54	0.370393	0.041
51	55	0.370257	0.05
51	56	0.371677	0.051
51	57	0.378274	0.044
51	58	0.387483	0.045
51	59	0.391934	0.034
51	60	0.394969	0.04
51	61	0.395732	0.033
51	62	0.393945	0.029
51	63	0.391226	0.032
51	64	0.386893	0.043
51	65	0.381997	0.047
51	66	0.379204	0.044
51	67	0.37882	0.041
51	68	0.377066	0.034
51	69	0.3749	0.034
51	70	0.372689	0.048
51	71	0.37244	0.043
51	72	0.372026	0.048
51	73	0.370603	0.05
51	74	0.37063	0.038
51	75	0.371184	0.055
51	76	0.370087	0.055
51	77	0.3665	0.049
51	78	0.361702	0.052
51	79	0.355024	0.055
51	80	0.346755	0.075
51	81	0.334776	0.07
51	82	0.316478	0.085
51	83	0.289743	0.096
51	84	0.253139	0.127
51	85	0.220403	0.191
51	86	0.195267	0.2
51	87	0.169561	0.219
51	88	0.139714	0.268
51	89	0.113796	0.31
51	90	0.119104	0.307
51	91	0.148988	0.256
51	92	0.16173	0.265
51	93	0.173038	0.248
51	94	0.157684	0.25
51	95	0.126624	0.297
51	96	0.0992796	0.331
51	97	0.082373	0.358
51	98	0.078028	0.338
51	99	0.0879477	0.335
51	100	0.118733	0.285
51	101	0.173818	0.234
51	102	0.222538	0.197
51	103	0.260515	0.113
51	104	0.299735	0.086
51	105	0.320444	0.068
51	106	0.315115	0.095
51	107	0.286455	0.094
51	108	0.24253	0.147
51	109	0.192931	0.202
51	110	0.164077	0.242
51	111	0.175029	0.226
51	112	0.221011	0.177
51	113	0.269256	0.128
51	114	0.290365	0.11
51	115	0.280154	0.125
51	116	0.251549	0.149
51	117	0.243406	0.133
51	118	0.263048	0.117
51	119	0.269756	0.126
51	120	0.235883	0.167
51	121	0.209403	0.198
51	122	0.231995	0.159
51	123	0.285159	0.104
51	124	0.331588	0.077
51	125	0.353502	0.056
51	126	0.365933	0.041
51	127	0.383696	0.041
51	128	0.396747	0.036
51	129	0.40274	0.029
51	130	0.384743	0.054
51	131	0.349989	0.061
51	132	0.308899	0.088
51	133	0.270531	0.11
51	134	0.224281	0.186
51	135	0.199522	0.2
51	136	0.20827	0.186
51	137	0.181716	0.215
51	138	0.170281	0.215
51	139	0.193846	0.222
51	140	0.265399	0.125
51	141	0.293544	0.094
51	142	0.266799	0.126
51	143	0.292994	0.096
51	144	0.320996	0.082
51	145	0.305813	0.089
51	146	0.266714	0.128
51	147	0.213386	0.167
51	148	0.184182	0.206
51	149	0.182861	0.197
51	150	0.199491	0.187
51	151	0.227856	0.15
51	152	0.247338	0.141
51	153	0.250742	0.128
51	154	0.236493	0.163
51	155	0.244683	0.143
51	156	0.282386	0.106
51	157	0.313871	0.092
51	158	0.32969	0.073
51	159	0.333014	0.068
51	160	0.317206	0.088
51	161	0.285377	0.113
51	162	0.257385	0.121
51	163	0.236077	0.139
51	164	0.213879	0.173
51	165	0.194824	0.202
51	166	0.18431	0.202
51	167	0.185123	0.218
51	168	0.190497	0.204
51	169	0.194834	0.221
51	170	0.198444	0.229
51	171	0.201681	0.198
51	172	0.201187	0.18
51	173	0.194284	0.185
51	174	0.182797	0.217
51	175	0.172037	0.246
51	176	0.164292	0.239
51	177	0.158941	0.252
51	178	0.156447	0.261
51	179	0.158652	0.243
52	-180	0.14414	0.253
52	-179	0.15638	0.236
52	-178	0.158127	0.257
52	-177	0.156696	0.235
52	-176	0.152727	0.266
52	-175	0.144414	0.273
52	-174	0.139521	0.277
52	-173	0.135969	0.265
52	-172	0.133752	0.287
52	-171	0.135451	0.285
52	-170	0.145614	0.248
52	-169	0.153755	0.264
52	-168	0.172756	0.237
52	-167	0.186814	0.201
52	-166	0.184058	0.207
52	-165	0.158647	0.263
52	-164	0.114012	0.279
52	-163	0.0832822	0.361
52	-162	0.0710931	0.386
52	-161	0.07082	0.362
52	-160	0.0748626	0.379
52	-159	0.076535	0.373
52	-158	0.0752235	0.404
52	-157	0.0735007	0.35
52	-156	0.0735257	0.387
52	-155	0.0770519	0.367
52	-154	0.0810923	0.408
52	-153	0.083147	0.386
52	-152	0.0820922	0.357
52	-151	0.0793352	0.375
52	-150	0.0745836	0.387
52	-149	0.0667143	0.403
52	-148	0.0552048	0.401
52	-147	0.0443994	0.413
52	-146	0.0365571	0.441
52	-145	0.0384873	0.395
52	-144	0.0452108	0.409
52	-143	0.051829	0.421
52	-142	0.0580241	0.422
52	-141	0.0588147	0.389
52	-140	0.0558884	0.395
52	-139	0.0555097	0.416
52	-138	0.0617999	0.415
52	-137	0.0700543	0.392
52	-136	0.0692702	0.366
52	-135	0.0634869	0.384
52	-134	0.0670905	0.361
52	-133	0.0802611	0.349
52	-132	0.0891578	0.36
52	-131	0.0883141	0.365
52	-130	0.106861	0.307
52	-129	0.124298	0.301
52	-128	0.0790581	0.366
52	-127	-0.00552268	0.556
52	-126	-0.0521862	0.578
52	-125	-0.036647	0.552
52	-124	-0.00951045	0.512
52	-123	-0.0125439	0.518
52	-122	-0.0492521	0.601
52	-121	-0.102476	0.669
52	-120	-0.130599	0.737
52	-119	-0.155565	0.759
52	-118	-0.189872	0.776
52	-117	-0.21313	0.826
52	-116	-0.218533	0.813
52	-115	-0.190181	0.79
52	-114	-0.171129	0.767
52	-113	-0.195174	0.818
52	-112	-0.227038	0.847
52	-111	-0.248327	0.855
52	-110	-0.260325	0.877
52	-109	-0.263345	0.864
52	-108	-0.267712	0.872
52	-107	-0.278955	0.885
52	-106	-0.295568	0.901
52	-105	-0.311189	0.913
52	-104	-0.321455	0.918
52	-103	-0.329199	0.922
52	-102	-0.336808	0.925
52	-101	-0.344911	0.947
52	-100	-0.353415	0.952
52	-99	-0.360554	0.955
52	-98	-0.366268	0.945
52	-97	-0.371638	0.95
52	-96	-0.375896	0.952
52	-95	-0.378739	0.956
52	-94	-0.379863	0.956
52	-93	-0.380553	0.963
52	-92	-0.383373	0.957
52	-91	-0.38571	0.953
52	-90	-0.387783	0.967
52	-89	-0.389042	0.964
52	-88	-0.388896	0.951
52	-87	-0.386122	0.964
52	-86	-0.382462	0.972
52	-85	-0.378475	0.948
52	-84	-0.374625	0.954
52	-83	-0.369459	0.955
52	-82	-0.352039	0.931
52	-81	-0.294083	0.91
52	-80	-0.212875	0.828
52	-79	-0.221547	0.831
52	-78	-0.287052	0.898
52	-77	-0.314805	0.92
52	-76	-0.31536	0.923
52	-75	-0.308208	0.915
52	-74	-0.296595	0.9
52	-73	-0.28295	0.89
52	-72	-0.269684	0.877
52	-71	-0.257797	0.867
52	-70	-0.246315	0.874
52	-69	-0.234545	0.836
52	-68	-0.222281	0.822
52	-67	-0.209627	0.812
52	-66	-0.194004	0.808
52	-65	-0.176506	0.803
52	-64	-0.159336	0.751
52	-63	-0.138347	0.732
52	-62	-0.108125	0.653
52	-61	-0.0755172	0.634
52	-60	-0.0467178	0.557
52	-59	-0.0165962	0.512
52	-58	0.0187734	0.498
52	-57	0.0561024	0.425
52	-56	0.106284	0.323
52	-55	0.188267	0.223
52	-54	0.269652	0.119
52	-53	0.328835	0.065
52	-52	0.326806	0.076
52	-51	0.280253	0.106
52	-50	0.275935	0.113
52	-49	0.283147	0.106
52	-48	0.239205	0.146
52	-47	0.186848	0.217
52	-46	0.164241	0.238
52	-45	0.167381	0.235
52	-44	0.192383	0.207
52	-43	0.215736	0.17
52	-42	0.22638	0.176
52	-41	0.219965	0.154
52	-40	0.196998	0.183
52	-39	0.177886	0.222
52	-38	0.163005	0.233
52	-37	0.154678	0.285
52	-36	0.151443	0.239
52	-35	0.121931	0.306
52	-34	0.0749404	0.355
52	-33	0.0371383	0.437
52	-32	0.01631	0.489
52	-31	0.00658826	0.476
52	-30	0.00627701	0.506
52	-29	0.0198513	0.472
52	-28	0.0470525	0.426
52	-27	0.072911	0.387
52	-26	0.0818616	0.378
52	-25	0.0901439	0.34
52	-24	0.116218	0.296
52	-23	0.134359	0.273
52	-22	0.125651	0.31
52	-21	0.11866	0.324
52	-20	0.125385	0.297
52	-19	0.135547	0.293
52	-18	0.141734	0.26
52	-17	0.152558	0.239
52	-16	0.168313	0.237
52	-15	0.178441	0.203
52	-14	0.191686	0.211
52	-13	0.230432	0.159
52	-12	0.274558	0.13
52	-11	0.291332	0.114
52	-10	0.302681	0.091
52	-9	0.300441	0.085
52	-8	0.315323	0.087
52	-7	0.337565	0.075
52	-6	0.394535	0.048
52	-5	0.419592	0.026
52	-4	0.3741	0.047
52	-3	0.32479	0.085
52	-2	0.309815	0.086
52	-1	0.31516	0.076
52	0	0.321491	0.063
52	1	0.318897	0.101
52	2	0.301787	0.078
52	3	0.314306	0.074
52	4	0.349561	0.058
52	5	0.372082	0.047
52	6	0.380837	0.047
52	7	0.385034	0.045
52	8	0.387404	0.039
52	9	0.388681	0.058
52	10	0.389789	0.039
52	11	0.389488	0.043
52	12	0.388899	0.037
52	13	0.390279	0.038
52	14	0.393102	0.03
52	15	0.395492	0.037
52	16	0.396182	0.03
52	17	0.395888	0.043
52	18	0.396003	0.037
52	19	0.396479	0.03
52	20	0.397088	0.029
52	21	0.399193	0.035
52	22	0.401186	0.038
52	23	0.402578	0.031
52	24	0.40439	0.045
52	25	0.404289	0.042
52	26	0.4019	0.036
52	27	0.39947	0.035
52	28	0.39763	0.034
52	29	0.395035	0.029
52	30	0.391463	0.05
52	31	0.38676	0.042
52	32	0.382203	0.04
52	33	0.379113	0.029
52	34	0.37714	0.043
52	35	0.375358	0.049
52	36	0.374344	0.048
52	37	0.373633	0.053
52	38	0.37155	0.04
52	39	0.367886	0.043
52	40	0.362774	0.048
52	41	0.35938	0.06
52	42	0.360508	0.057
52	43	0.364423	0.047
52	44	0.367619	0.039
52	45	0.370435	0.048
52	46	0.372883	0.047
52	47	0.374541	0.039
52	48	0.375738	0.047
52	49	0.377756	0.051
52	50	0.378748	0.05
52	51	0.378016	0.052
52	52	0.376704	0.042
52	53	0.377786	0.047
52	54	0.382166	0.035
52	55	0.386272	0.038
52	56	0.389283	0.05
52	57	0.397589	0.031
52	58	0.407547	0.035
52	59	0.410633	0.039
52	60	0.411493	0.028
52	61	0.412305	0.026
52	62	0.411444	0.028
52	63	0.409287	0.03
52	64	0.406842	0.036
52	65	0.404766	0.036
52	66	0.401973	0.041
52	67	0.398734	0.044
52	68	0.396059	0.039
52	69	0.393777	0.044
52	70	0.392006	0.032
52	71	0.39075	0.034
52	72	0.388757	0.045
52	73	0.386412	0.046
52	74	0.385226	0.042
52	75	0.383806	0.049
52	76	0.381167	0.04
52	77	0.377494	0.046
52	78	0.37265	0.046
52	79	0.367406	0.046
52	80	0.363094	0.054
52	81	0.357394	0.055
52	82	0.34912	0.059
52	83	0.34231	0.057
52	84	0.33644	0.065
52	85	0.324629	0.08
52	86	0.309882	0.084
52	87	0.301664	0.098
52	88	0.286534	0.108
52	89	0.264482	0.117
52	90	0.258675	0.129
52	91	0.259053	0.119
52	92	0.255186	0.129
52	93	0.250036	0.132
52	94	0.226521	0.169
52	95	0.213156	0.16
52	96	0.206457	0.184
52	97	0.184352	0.196
52	98	0.155222	0.255
52	99	0.142562	0.302
52	100	0.185907	0.231
52	101	0.269927	0.108
52	102	0.351095	0.063
52	103	0.373009	0.049
52	104	0.364	0.045
52	105	0.359288	0.049
52	106	0.347239	0.053
52	107	0.329565	0.068
52	108	0.315136	0.103
52	109	0.299825	0.097
52	110	0.279801	0.098
52	111	0.275035	0.134
52	112	0.282134	0.104
52	113	0.293057	0.093
52	114	0.302839	0.098
52	115	0.302847	0.104
52	116	0.285615	0.102
52	117	0.26779	0.121
52	118	0.273983	0.098
52	119	0.284445	0.102
52	120	0.27785	0.117
52	121	0.264364	0.099
52	122	0.263983	0.114
52	123	0.288428	0.113
52	124	0.320036	0.064
52	125	0.342702	0.067
52	126	0.358123	0.055
52	127	0.373834	0.048
52	128	0.390213	0.048
52	129	0.404265	0.035
52	130	0.405082	0.027
52	131	0.372415	0.045
52	132	0.338792	0.063
52	133	0.312238	0.088
52	134	0.27838	0.086
52	135	0.258753	0.148
52	136	0.283464	0.091
52	137	0.273879	0.11
52	138	0.293271	0.111
52	139	0.305812	0.091
52	140	0.359346	0.054
52	141	0.408769	0.03
52	142	0.395691	0.041
52	143	0.384605	0.045
52	144	0.340083	0.064
52	145	0.29572	0.112
52	146	0.258275	0.142
52	147	0.222828	0.166
52	148	0.194607	0.2
52	149	0.185729	0.203
52	150	0.19516	0.194
52	151	0.215258	0.166
52	152	0.243858	0.15
52	153	0.265465	0.129
52	154	0.274464	0.122
52	155	0.293017	0.104
52	156	0.35319	0.066
52	157	0.393897	0.046
52	158	0.393521	0.041
52	159	0.380052	0.047
52	160	0.351429	0.042
52	161	0.318725	0.087
52	162	0.292306	0.093
52	163	0.262256	0.116
52	164	0.232824	0.164
52	165	0.213375	0.155
52	166	0.201145	0.19
52	167	0.195479	0.202
52	168	0.192826	0.176
52	169	0.191887	0.199
52	170	0.193444	0.202
52	171	0.197254	0.2
52	172	0.199344	0.185
52	173	0.191778	0.212
52	174	0.173003	0.242
52	175	0.154038	0.237
52	176	0.13914	0.257
52	177	0.126636	0.309
52	178	0.118424	0.309
52	179	0.12567	0.328
53	-180	0.114203	0.301
53	-179	0.126102	0.314
53	-178	0.125566	0.309
53	-177	0.123843	0.277
53	-176	0.123095	0.292
53	-175	0.117948	0.317
53	-174	0.115539	0.296
53	-173	0.124112	0.303
53	-172	0.13352	0.297
53	-171	0.145841	0.243
53	-170	0.170643	0.232
53	-169	0.18236	0.217
53	-168	0.178242	0.215
53	-167	0.174568	0.229
53	-166	0.172391	0.223
53	-165	0.171444	0.231
53	-164	0.14608	0.268
53	-163	0.106608	0.333
53	-162	0.0824216	0.382
53	-161	0.0752789	0.37
53	-160	0.0733251	0.379
53	-159	0.0688895	0.38
53	-158	0.0620012	0.415
53	-157	0.0576629	0.385
53	-156	0.057565	0.401
53	-155	0.0615117	0.411
53	-154	0.0671694	0.4
53	-153	0.0697283	0.362
53	-152	0.067851	0.411
53	-151	0.0646115	0.402
53	-150	0.0594001	0.395
53	-149	0.0505189	0.409
53	-148	0.0408299	0.39
53	-147	0.032054	0.413
53	-146	0.0232752	0.469
53	-145	0.0190607	0.464
53	-144	0.0195526	0.47
53	-143	0.0216698	0.476
53	-142	0.0252301	0.459
53	-141	0.0281691	0.441
53	-140	0.0301949	0.47
53	-139	0.0355086	0.428
53	-138	0.0472101	0.405
53	-137	0.0568177	0.439
53	-136	0.0600651	0.393
53	-135	0.066556	0.382
53	-134	0.0834319	0.328
53	-133	0.0905448	0.314
53	-132	0.0663294	0.374
53	-131	0.0598256	0.38
53	-130	0.0750981	0.331
53	-129	0.0410595	0.425
53	-128	0.000383162	0.492
53	-127	-0.0291034	0.555
53	-126	-0.0148151	0.508
53	-125	-0.00178961	0.518
53	-124	-0.00179896	0.492
53	-123	-0.0137007	0.512
53	-122	-0.0580206	0.592
53	-121	-0.115267	0.683
53	-120	-0.146281	0.724
53	-119	-0.171634	0.769
53	-118	-0.187994	0.798
53	-117	-0.184097	0.791
53	-116	-0.161097	0.77
53	-115	-0.143664	0.749
53	-114	-0.1615	0.766
53	-113	-0.19027	0.818
53	-112	-0.211088	0.827
53	-111	-0.231447	0.841
53	-110	-0.246403	0.86
53	-109	-0.257203	0.863
53	-108	-0.269353	0.88
53	-107	-0.280971	0.903
53	-106	-0.29539	0.921
53	-105	-0.310417	0.908
53	-104	-0.322962	0.935
53	-103	-0.334285	0.926
53	-102	-0.343857	0.931
53	-101	-0.351594	0.943
53	-100	-0.35821	0.937
53	-99	-0.35491	0.949
53	-98	-0.35145	0.963
53	-97	-0.371054	0.955
53	-96	-0.3776	0.963
53	-95	-0.37937	0.961
53	-94	-0.379757	0.944
53	-93	-0.380609	0.958
53	-92	-0.382652	0.953
53	-91	-0.38362	0.945
53	-90	-0.384567	0.949
53	-89	-0.38368	0.954
53	-88	-0.380867	0.952
53	-87	-0.375693	0.951
53	-86	-0.369589	0.94
53	-85	-0.363056	0.951
53	-84	-0.356222	0.945
53	-83	-0.343305	0.934
53	-82	-0.29633	0.912
53	-81	-0.22477	0.829
53	-80	-0.186958	0.801
53	-79	-0.224569	0.856
53	-78	-0.270491	0.874
53	-77	-0.287428	0.879
53	-76	-0.288795	0.906
53	-75	-0.283515	0.883
53	-74	-0.27389	0.871
53	-73	-0.261449	0.864
53	-72	-0.249625	0.847
53	-71	-0.240867	0.873
53	-70	-0.234262	0.834
53	-69	-0.22856	0.851
53	-68	-0.222415	0.847
53	-67	-0.215308	0.83
53	-66	-0.203565	0.818
53	-65	-0.187036	0.778
53	-64	-0.170408	0.766
53	-63	-0.15386	0.734
53	-62	-0.12756	0.712
53	-61	-0.0884298	0.645
53	-60	-0.0522372	0.603
53	-59	-0.0258786	0.551
53	-58	0.00316594	0.481
53	-57	0.0386995	0.422
53	-56	0.0982517	0.326
53	-55	0.171145	0.24
53	-54	0.197838	0.195
53	-53	0.205649	0.161
53	-52	0.222396	0.168
53	-51	0.240485	0.17
53	-50	0.271782	0.128
53	-49	0.260381	0.138
53	-48	0.221498	0.169
53	-47	0.198399	0.21
53	-46	0.199106	0.193
53	-45	0.208141	0.2
53	-44	0.217787	0.164
53	-43	0.223928	0.157
53	-42	0.230821	0.146
53	-41	0.249894	0.133
53	-40	0.269557	0.121
53	-39	0.270441	0.115
53	-38	0.250224	0.122
53	-37	0.223747	0.151
53	-36	0.197434	0.198
53	-35	0.161246	0.247
53	-34	0.118124	0.322
53	-33	0.0780342	0.364
53	-32	0.0443483	0.406
53	-31	0.0132793	0.489
53	-30	-0.0012456	0.517
53	-29	0.0117177	0.491
53	-28	0.0438248	0.435
53	-27	0.074467	0.381
53	-26	0.10307	0.313
53	-25	0.139122	0.295
53	-24	0.182433	0.209
53	-23	0.20645	0.177
53	-22	0.190858	0.21
53	-21	0.169011	0.255
53	-20	0.165907	0.229
53	-19	0.175361	0.221
53	-18	0.183692	0.205
53	-17	0.195425	0.184
53	-16	0.21066	0.179
53	-15	0.219123	0.174
53	-14	0.235127	0.134
53	-13	0.280576	0.095
53	-12	0.332748	0.074
53	-11	0.371546	0.05
53	-10	0.363277	0.057
53	-9	0.310704	0.07
53	-8	0.289893	0.088
53	-7	0.297573	0.11
53	-6	0.34971	0.064
53	-5	0.4022	0.034
53	-4	0.363549	0.05
53	-3	0.335239	0.075
53	-2	0.31906	0.055
53	-1	0.313808	0.075
53	0	0.302771	0.091
53	1	0.266538	0.119
53	2	0.251001	0.118
53	3	0.275333	0.118
53	4	0.309149	0.074
53	5	0.34086	0.062
53	6	0.362856	0.049
53	7	0.373909	0.055
53	8	0.378753	0.035
53	9	0.382624	0.041
53	10	0.386827	0.039
53	11	0.388012	0.032
53	12	0.388506	0.045
53	13	0.391013	0.034
53	14	0.393982	0.043
53	15	0.395986	0.043
53	16	0.397324	0.028
53	17	0.398461	0.04
53	18	0.399005	0.036
53	19	0.399616	0.04
53	20	0.401574	0.035
53	21	0.405144	0.032
53	22	0.407279	0.03
53	23	0.408571	0.039
53	24	0.409876	0.032
53	25	0.410401	0.031
53	26	0.410153	0.031
53	27	0.408894	0.032
53	28	0.407429	0.027
53	29	0.405293	0.028
53	30	0.403377	0.035
53	31	0.401426	0.035
53	32	0.3993	0.038
53	33	0.397779	0.042
53	34	0.395562	0.036
53	35	0.392171	0.039
53	36	0.389659	0.028
53	37	0.386685	0.031
53	38	0.383788	0.037
53	39	0.38182	0.044
53	40	0.377522	0.048
53	41	0.372518	0.044
53	42	0.372378	0.044
53	43	0.374989	0.039
53	44	0.377584	0.056
53	45	0.380744	0.043
53	46	0.383444	0.043
53	47	0.385244	0.04
53	48	0.385378	0.034
53	49	0.385069	0.045
53	50	0.384979	0.03
53	51	0.383919	0.039
53	52	0.382545	0.051
53	53	0.383659	0.046
53	54	0.388794	0.047
53	55	0.394075	0.03
53	56	0.39751	0.036
53	57	0.405733	0.04
53	58	0.417316	0.026
53	59	0.421764	0.034
53	60	0.419866	0.02
53	61	0.418148	0.029
53	62	0.418217	0.026
53	63	0.418327	0.029
53	64	0.417631	0.025
53	65	0.416104	0.036
53	66	0.413193	0.024
53	67	0.409207	0.019
53	68	0.405209	0.029
53	69	0.402474	0.047
53	70	0.400623	0.042
53	71	0.398525	0.038
53	72	0.39538	0.04
53	73	0.391892	0.04
53	74	0.3888	0.033
53	75	0.385823	0.041
53	76	0.383506	0.056
53	77	0.381422	0.052
53	78	0.378164	0.063
53	79	0.374483	0.043
53	80	0.371471	0.032
53	81	0.368648	0.059
53	82	0.363242	0.053
53	83	0.356283	0.072
53	84	0.350046	0.042
53	85	0.341014	0.062
53	86	0.328936	0.052
53	87	0.320684	0.079
53	88	0.31871	0.076
53	89	0.316909	0.089
53	90	0.322105	0.071
53	91	0.328342	0.067
53	92	0.329437	0.081
53	93	0.324123	0.069
53	94	0.311811	0.089
53	95	0.2971	0.092
53	96	0.266678	0.119
53	97	0.245878	0.155
53	98	0.254244	0.117
53	99	0.290247	0.086
53	100	0.357973	0.049
53	101	0.402771	0.032
53	102	0.406542	0.019
53	103	0.39123	0.045
53	104	0.376104	0.041
53	105	0.36745	0.057
53	106	0.352951	0.059
53	107	0.302378	0.081
53	108	0.291286	0.105
53	109	0.311677	0.073
53	110	0.317081	0.072
53	111	0.325043	0.068
53	112	0.326642	0.072
53	113	0.319457	0.076
53	114	0.313816	0.084
53	115	0.314832	0.072
53	116	0.314126	0.084
53	117	0.312263	0.087
53	118	0.315873	0.077
53	119	0.318203	0.097
53	120	0.316428	0.075
53	121	0.315919	0.08
53	122	0.32108	0.069
53	123	0.329101	0.067
53	124	0.335049	0.059
53	125	0.342103	0.074
53	126	0.34989	0.069
53	127	0.357085	0.063
53	128	0.366693	0.065
53	129	0.379475	0.042
53	130	0.391668	0.041
53	131	0.379795	0.054
53	132	0.352858	0.061
53	133	0.317628	0.088
53	134	0.299446	0.097
53	135	0.322273	0.072
53	136	0.358285	0.06
53	137	0.364072	0.044
53	138	0.366303	0.042
53	139	0.365145	0.056
53	140	0.393399	0.04
53	141	0.441453	0.026
53	142	0.426899	0.031
53	143	0.398494	0.03
53	144	0.336854	0.071
53	145	0.276581	0.127
53	146	0.239526	0.135
53	147	0.215828	0.159
53	148	0.197878	0.201
53	149	0.192927	0.193
53	150	0.202403	0.197
53	151	0.217142	0.177
53	152	0.23996	0.14
53	153	0.264435	0.117
53	154	0.284722	0.113
53	155	0.31233	0.091
53	156	0.377672	0.04
53	157	0.426523	0.024
53	158	0.429645	0.021
53	159	0.407117	0.036
53	160	0.374581	0.034
53	161	0.343669	0.065
53	162	0.321603	0.077
53	163	0.300941	0.102
53	164	0.270944	0.114
53	165	0.249963	0.124
53	166	0.235163	0.156
53	167	0.223547	0.157
53	168	0.213019	0.181
53	169	0.204423	0.172
53	170	0.198634	0.182
53	171	0.195048	0.201
53	172	0.190981	0.198
53	173	0.180059	0.206
53	174	0.159282	0.254
53	175	0.136268	0.295
53	176	0.116331	0.293
53	177	0.0997662	0.344
53	178	0.0914234	0.374
53	179	0.0985412	0.327
54	-180	0.0899157	0.335
54	-179	0.0914707	0.323
54	-178	0.0925724	0.353
54	-177	0.115977	0.278
54	-176	0.132995	0.284
54	-175	0.129958	0.303
54	-174	0.124629	0.309
54	-173	0.134233	0.256
54	-172	0.149124	0.238
54	-171	0.1574	0.256
54	-170	0.164417	0.243
54	-169	0.167957	0.24
54	-168	0.16631	0.225
54	-167	0.159628	0.242
54	-166	0.151224	0.289
54	-165	0.151686	0.282
54	-164	0.148245	0.268
54	-163	0.132767	0.293
54	-162	0.111161	0.337
54	-161	0.103857	0.353
54	-160	0.104521	0.292
54	-159	0.102289	0.312
54	-158	0.0956631	0.35
54	-157	0.0875272	0.362
54	-156	0.0776495	0.38
54	-155	0.0698164	0.378
54	-154	0.0673614	0.378
54	-153	0.0655087	0.397
54	-152	0.0622257	0.391
54	-151	0.0567341	0.408
54	-150	0.0506364	0.404
54	-149	0.0436799	0.443
54	-148	0.0376701	0.43
54	-147	0.0301253	0.452
54	-146	0.0215215	0.467
54	-145	0.0147131	0.48
54	-144	0.0103874	0.456
54	-143	0.00964726	0.462
54	-142	0.0131029	0.463
54	-141	0.019181	0.475
54	-140	0.0253452	0.482
54	-139	0.0308264	0.454
54	-138	0.0368786	0.438
54	-137	0.0440838	0.426
54	-136	0.0582142	0.413
54	-135	0.0799266	0.381
54	-134	0.0965713	0.348
54	-133	0.0897071	0.369
54	-132	0.0820852	0.377
54	-131	0.082242	0.359
54	-130	0.0656666	0.386
54	-129	0.0335671	0.427
54	-128	0.00769122	0.479
54	-127	0.0108594	0.501
54	-126	0.0283169	0.43
54	-125	0.022541	0.475
54	-124	0.00573916	0.507
54	-123	-0.00373329	0.489
54	-122	-0.0432811	0.589
54	-121	-0.109658	0.703
54	-120	-0.132927	0.726
54	-119	-0.136527	0.723
54	-118	-0.132448	0.711
54	-117	-0.12848	0.699
54	-116	-0.13289	0.711
54	-115	-0.146425	0.746
54	-114	-0.171829	0.758
54	-113	-0.197247	0.773
54	-112	-0.21616	0.839
54	-111	-0.233734	0.85
54	-110	-0.253115	0.867
54	-109	-0.27234	0.895
54	-108	-0.288357	0.906
54	-107	-0.300596	0.904
54	-106	-0.312256	0.922
54	-105	-0.322235	0.935
54	-104	-0.329439	0.914
54	-103	-0.339497	0.925
54	-102	-0.349138	0.942
54	-101	-0.356848	0.93
54	-100	-0.360642	0.953
54	-99	-0.355053	0.943
54	-98	-0.357522	0.932
54	-97	-0.367127	0.936
54	-96	-0.37092	0.954
54	-95	-0.372008	0.943
54	-94	-0.372877	0.951
54	-93	-0.373596	0.946
54	-92	-0.373523	0.947
54	-91	-0.372283	0.957
54	-90	-0.370992	0.949
54	-89	-0.368482	0.962
54	-88	-0.364462	0.945
54	-87	-0.358761	0.936
54	-86	-0.351608	0.941
54	-85	-0.343974	0.947
54	-84	-0.333414	0.936
54	-83	-0.30932	0.914
54	-82	-0.263362	0.864
54	-81	-0.210221	0.821
54	-80	-0.177514	0.77
54	-79	-0.200969	0.802
54	-78	-0.244719	0.864
54	-77	-0.256067	0.858
54	-76	-0.258742	0.866
54	-75	-0.255393	0.871
54	-74	-0.248553	0.864
54	-73	-0.239963	0.866
54	-72	-0.230941	0.845
54	-71	-0.224787	0.826
54	-70	-0.220725	0.827
54	-69	-0.218459	0.829
54	-68	-0.216584	0.838
54	-67	-0.215218	0.815
54	-66	-0.21222	0.804
54	-65	-0.20471	0.801
54	-64	-0.190893	0.806
54	-63	-0.172184	0.769
54	-62	-0.145646	0.738
54	-61	-0.107583	0.661
54	-60	-0.0695214	0.6
54	-59	-0.0406194	0.579
54	-58	-0.00300352	0.488
54	-57	0.0626917	0.396
54	-56	0.134261	0.283
54	-55	0.165082	0.235
54	-54	0.140254	0.254
54	-53	0.117618	0.299
54	-52	0.14287	0.274
54	-51	0.200165	0.186
54	-50	0.244848	0.151
54	-49	0.254663	0.132
54	-48	0.242855	0.161
54	-47	0.241791	0.128
54	-46	0.238663	0.142
54	-45	0.226399	0.135
54	-44	0.220754	0.171
54	-43	0.222278	0.156
54	-42	0.235931	0.152
54	-41	0.254068	0.145
54	-40	0.257416	0.117
54	-39	0.245099	0.129
54	-38	0.225761	0.167
54	-37	0.204089	0.19
54	-36	0.183993	0.21
54	-35	0.167424	0.255
54	-34	0.146765	0.243
54	-33	0.117153	0.314
54	-32	0.0863945	0.344
54	-31	0.0544977	0.414
54	-30	0.038956	0.455
54	-29	0.0529031	0.409
54	-28	0.0871679	0.35
54	-27	0.121542	0.275
54	-26	0.17801	0.252
54	-25	0.251648	0.136
54	-24	0.312182	0.084
54	-23	0.346476	0.057
54	-22	0.344987	0.068
54	-21	0.30857	0.086
54	-20	0.277268	0.109
54	-19	0.279368	0.122
54	-18	0.274401	0.119
54	-17	0.277547	0.12
54	-16	0.292677	0.088
54	-15	0.303142	0.095
54	-14	0.311501	0.086
54	-13	0.329701	0.073
54	-12	0.355597	0.059
54	-11	0.386676	0.056
54	-10	0.385683	0.044
54	-9	0.347839	0.066
54	-8	0.312958	0.079
54	-7	0.304545	0.097
54	-6	0.344069	0.051
54	-5	0.400852	0.041
54	-4	0.393361	0.033
54	-3	0.36401	0.05
54	-2	0.33105	0.072
54	-1	0.308207	0.093
54	0	0.251249	0.14
54	1	0.218342	0.18
54	2	0.231964	0.169
54	3	0.262909	0.127
54	4	0.283992	0.121
54	5	0.302595	0.08
54	6	0.322125	0.073
54	7	0.347985	0.056
54	8	0.360864	0.043
54	9	0.368421	0.04
54	10	0.368323	0.062
54	11	0.337532	0.061
54	12	0.330452	0.066
54	13	0.350932	0.06
54	14	0.381555	0.045
54	15	0.387252	0.041
54	16	0.389253	0.036
54	17	0.39279	0.034
54	18	0.39284	0.036
54	19	0.379973	0.04
54	20	0.392199	0.047
54	21	0.406802	0.032
54	22	0.412387	0.032
54	23	0.414303	0.031
54	24	0.414656	0.037
54	25	0.414906	0.029
54	26	0.415372	0.032
54	27	0.416282	0.035
54	28	0.414724	0.029
54	29	0.411674	0.031
54	30	0.410795	0.028
54	31	0.41058	0.017
54	32	0.410111	0.035
54	33	0.410723	0.041
54	34	0.408306	0.027
54	35	0.407086	0.042
54	36	0.404616	0.031
54	37	0.400956	0.049
54	38	0.397012	0.035
54	39	0.39213	0.053
54	40	0.387361	0.046
54	41	0.383333	0.048
54	42	0.381327	0.049
54	43	0.380967	0.042
54	44	0.38213	0.039
54	45	0.383921	0.052
54	46	0.386444	0.039
54	47	0.388734	0.045
54	48	0.390317	0.042
54	49	0.390494	0.04
54	50	0.389811	0.034
54	51	0.388463	0.038
54	52	0.387457	0.054
54	53	0.388438	0.042
54	54	0.391632	0.027
54	55	0.394723	0.031
54	56	0.396262	0.043
54	57	0.398859	0.036
54	58	0.408036	0.041
54	59	0.417091	0.028
54	60	0.418463	0.032
54	61	0.416529	0.032
54	62	0.416443	0.029
54	63	0.417895	0.025
54	64	0.418764	0.031
54	65	0.418192	0.024
54	66	0.416374	0.032
54	67	0.413885	0.031
54	68	0.410749	0.028
54	69	0.407657	0.027
54	70	0.404856	0.031
54	71	0.401272	0.03
54	72	0.397274	0.039
54	73	0.393615	0.036
54	74	0.390281	0.038
54	75	0.386807	0.039
54	76	0.383466	0.038
54	77	0.381376	0.053
54	78	0.379164	0.045
54	79	0.37607	0.033
54	80	0.37306	0.048
54	81	0.370433	0.059
54	82	0.366723	0.054
54	83	0.362263	0.057
54	84	0.35808	0.06
54	85	0.352918	0.06
54	86	0.344897	0.058
54	87	0.339085	0.075
54	88	0.339629	0.062
54	89	0.342405	0.072
54	90	0.351659	0.051
54	91	0.344343	0.064
54	92	0.338183	0.064
54	93	0.343249	0.066
54	94	0.346154	0.061
54	95	0.345349	0.063
54	96	0.344823	0.061
54	97	0.36035	0.064
54	98	0.38954	0.042
54	99	0.410214	0.025
54	100	0.413436	0.035
54	101	0.406813	0.027
54	102	0.397556	0.038
54	103	0.387736	0.035
54	104	0.378754	0.042
54	105	0.375486	0.048
54	106	0.372465	0.054
54	107	0.35575	0.075
54	108	0.308596	0.084
54	109	0.262789	0.126
54	110	0.303407	0.092
54	111	0.343243	0.055
54	112	0.353409	0.065
54	113	0.349984	0.058
54	114	0.340554	0.071
54	115	0.330761	0.067
54	116	0.32283	0.084
54	117	0.319597	0.08
54	118	0.327717	0.071
54	119	0.334316	0.082
54	120	0.336016	0.069
54	121	0.337307	0.068
54	122	0.341721	0.071
54	123	0.3421	0.063
54	124	0.338874	0.075
54	125	0.341552	0.067
54	126	0.345675	0.06
54	127	0.344875	0.059
54	128	0.347007	0.057
54	129	0.357076	0.043
54	130	0.369824	0.042
54	131	0.3803	0.049
54	132	0.383165	0.048
54	133	0.370296	0.043
54	134	0.349287	0.074
54	135	0.354102	0.059
54	136	0.364967	0.053
54	137	0.391489	0.031
54	138	0.398866	0.042
54	139	0.392267	0.042
54	140	0.399734	0.041
54	141	0.4172	0.015
54	142	0.421036	0.026
54	143	0.394321	0.022
54	144	0.321734	0.058
54	145	0.255823	0.139
54	146	0.227608	0.167
54	147	0.210192	0.188
54	148	0.202171	0.214
54	149	0.199981	0.201
54	150	0.205567	0.168
54	151	0.216857	0.164
54	152	0.23236	0.166
54	153	0.247376	0.142
54	154	0.265418	0.121
54	155	0.306085	0.097
54	156	0.383986	0.038
54	157	0.434826	0.024
54	158	0.44338	0.024
54	159	0.426392	0.024
54	160	0.41845	0.036
54	161	0.400323	0.035
54	162	0.357244	0.057
54	163	0.326163	0.068
54	164	0.311376	0.078
54	165	0.29688	0.092
54	166	0.27738	0.113
54	167	0.254651	0.123
54	168	0.236293	0.165
54	169	0.219085	0.161
54	170	0.205936	0.189
54	171	0.196263	0.205
54	172	0.185037	0.194
54	173	0.16947	0.226
54	174	0.147888	0.289
54	175	0.123176	0.314
54	176	0.102427	0.318
54	177	0.0883314	0.336
54	178	0.0819413	0.344
54	179	0.0851104	0.355
55	-180	0.142953	0.274
55	-179	0.154769	0.245
55	-178	0.157933	0.236
55	-177	0.184726	0.194
55	-176	0.207947	0.207
55	-175	0.20139	0.174
55	-174	0.188286	0.231
55	-173	0.178184	0.221
55	-172	0.167321	0.215
55	-171	0.160975	0.26
55	-170	0.156317	0.243
55	-169	0.145572	0.282
55	-168	0.138497	0.272
55	-167	0.131206	0.279
55	-166	0.125782	0.3
55	-165	0.12812	0.289
55	-164	0.126312	0.292
55	-163	0.122149	0.299
55	-162	0.109893	0.331
55	-161	0.108397	0.336
55	-160	0.124553	0.298
55	-159	0.141213	0.275
55	-158	0.145664	0.289
55	-157	0.137215	0.27
55	-156	0.133845	0.313
55	-155	0.129359	0.322
55	-154	0.116206	0.311
55	-153	0.096203	0.328
55	-152	0.0821567	0.374
55	-151	0.0737718	0.373
55	-150	0.0669954	0.387
55	-149	0.0624358	0.355
55	-148	0.0586392	0.418
55	-147	0.0508545	0.419
55	-146	0.0405349	0.442
55	-145	0.0311571	0.42
55	-144	0.0276141	0.458
55	-143	0.0287782	0.464
55	-142	0.0342527	0.415
55	-141	0.0409565	0.404
55	-140	0.0435609	0.415
55	-139	0.042468	0.448
55	-138	0.042998	0.421
55	-137	0.0510247	0.424
55	-136	0.0732376	0.388
55	-135	0.102989	0.339
55	-134	0.111257	0.317
55	-133	0.0970851	0.354
55	-132	0.0887169	0.375
55	-131	0.0760204	0.401
55	-130	0.0510758	0.421
55	-129	0.0281465	0.458
55	-128	0.01484	0.487
55	-127	0.0108075	0.477
55	-126	0.0104302	0.466
55	-125	0.00241488	0.498
55	-124	-0.0146625	0.518
55	-123	-0.0387867	0.575
55	-122	-0.0718883	0.626
55	-121	-0.0891708	0.656
55	-120	-0.0866333	0.652
55	-119	-0.0895027	0.637
55	-118	-0.111702	0.691
55	-117	-0.143551	0.737
55	-116	-0.16938	0.774
55	-115	-0.181075	0.792
55	-114	-0.195167	0.789
55	-113	-0.218561	0.793
55	-112	-0.242615	0.85
55	-111	-0.261639	0.873
55	-110	-0.277544	0.897
55	-109	-0.291768	0.909
55	-108	-0.306405	0.921
55	-107	-0.319264	0.913
55	-106	-0.327486	0.927
55	-105	-0.333409	0.927
55	-104	-0.339914	0.941
55	-103	-0.347931	0.941
55	-102	-0.352321	0.928
55	-101	-0.354911	0.941
55	-100	-0.357512	0.947
55	-99	-0.358614	0.949
55	-98	-0.360307	0.941
55	-97	-0.3636	0.942
55	-96	-0.365812	0.934
55	-95	-0.366306	0.959
55	-94	-0.365965	0.949
55	-93	-0.364863	0.948
55	-92	-0.362765	0.926
55	-91	-0.359963	0.936
55	-90	-0.355559	0.938
55	-89	-0.350229	0.939
55	-88	-0.34408	0.941
55	-87	-0.335979	0.937
55	-86	-0.323764	0.934
55	-85	-0.313437	0.903
55	-84	-0.30076	0.89
55	-83	-0.275473	0.888
55	-82	-0.233447	0.828
55	-81	-0.195541	0.79
55	-80	-0.16364	0.756
55	-79	-0.158345	0.743
55	-78	-0.19779	0.791
55	-77	-0.220546	0.832
55	-76	-0.224289	0.834
55	-75	-0.225567	0.826
55	-74	-0.225155	0.848
55	-73	-0.222193	0.823
55	-72	-0.217979	0.838
55	-71	-0.213968	0.829
55	-70	-0.210996	0.816
55	-69	-0.206508	0.817
55	-68	-0.200898	0.8
55	-67	-0.197202	0.806
55	-66	-0.196353	0.798
55	-65	-0.193295	0.784
55	-64	-0.183795	0.775
55	-63	-0.169558	0.766
55	-62	-0.148923	0.714
55	-61	-0.114534	0.685
55	-60	-0.0453214	0.585
55	-59	0.0638866	0.387
55	-58	0.106031	0.323
55	-57	0.108384	0.328
55	-56	0.10515	0.317
55	-55	0.110053	0.34
55	-54	0.116476	0.324
55	-53	0.120126	0.316
55	-52	0.138894	0.258
55	-51	0.177933	0.216
55	-50	0.220883	0.154
55	-49	0.241552	0.144
55	-48	0.243721	0.155
55	-47	0.244591	0.136
55	-46	0.23742	0.149
55	-45	0.221348	0.18
55	-44	0.207671	0.189
55	-43	0.19975	0.188
55	-42	0.198689	0.197
55	-41	0.19813	0.196
55	-40	0.197324	0.158
55	-39	0.19886	0.167
55	-38	0.199932	0.193
55	-37	0.198524	0.21
55	-36	0.201359	0.193
55	-35	0.216487	0.157
55	-34	0.225794	0.157
55	-33	0.208978	0.189
55	-32	0.170688	0.216
55	-31	0.131609	0.267
55	-30	0.118612	0.322
55	-29	0.140413	0.286
55	-28	0.173287	0.214
55	-27	0.211587	0.195
55	-26	0.28416	0.12
55	-25	0.369592	0.055
55	-24	0.426787	0.029
55	-23	0.453855	0.017
55	-22	0.453412	0.018
55	-21	0.417193	0.031
55	-20	0.37619	0.041
55	-19	0.369597	0.049
55	-18	0.368992	0.051
55	-17	0.366225	0.044
55	-16	0.367739	0.051
55	-15	0.370337	0.055
55	-14	0.374557	0.047
55	-13	0.376362	0.039
55	-12	0.378734	0.045
55	-11	0.38567	0.035
55	-10	0.395836	0.048
55	-9	0.399226	0.039
55	-8	0.370663	0.042
55	-7	0.354519	0.061
55	-6	0.380088	0.032
55	-5	0.387999	0.033
55	-4	0.35612	0.06
55	-3	0.337558	0.061
55	-2	0.3149	0.081
55	-1	0.272224	0.119
55	0	0.235905	0.136
55	1	0.231268	0.15
55	2	0.24982	0.136
55	3	0.268238	0.118
55	4	0.282352	0.107
55	5	0.297346	0.081
55	6	0.319616	0.089
55	7	0.351447	0.061
55	8	0.377824	0.036
55	9	0.373851	0.046
55	10	0.288362	0.111
55	11	0.256077	0.122
55	12	0.323705	0.063
55	13	0.345994	0.062
55	14	0.359143	0.056
55	15	0.353623	0.055
55	16	0.347171	0.074
55	17	0.350407	0.065
55	18	0.354896	0.072
[truncated: 12,761 more rows]

## Sheet: Fig.2b
Latitude	Longitude	R	p
50	-180	0.877578	0
50	-179	0.873979	0
50	-178	0.868977	0
50	-177	0.865182	0
50	-176	0.862823	0
50	-175	0.860302	0
50	-174	0.857633	0
50	-173	0.854865	0
50	-172	0.852394	0
50	-171	0.850515	0
50	-170	0.850191	0
50	-169	0.85096	0
50	-168	0.850053	0
50	-167	0.847498	0
50	-166	0.845163	0
50	-165	0.840896	0
50	-164	0.833733	0
50	-163	0.825938	0
50	-162	0.818691	0
50	-161	0.811604	0
50	-160	0.806451	0
50	-159	0.804062	0
50	-158	0.80382	0
50	-157	0.803528	0
50	-156	0.80154	0
50	-155	0.798878	0.001
50	-154	0.797769	0
50	-153	0.796618	0
50	-152	0.791176	0
50	-151	0.778864	0
50	-150	0.761366	0
50	-149	0.745842	0
50	-148	0.73733	0
50	-147	0.733221	0
50	-146	0.733276	0.001
50	-145	0.739125	0.001
50	-144	0.748245	0.001
50	-143	0.756057	0
50	-142	0.76295	0.001
50	-141	0.769014	0
50	-140	0.772023	0.001
50	-139	0.769262	0
50	-138	0.763044	0
50	-137	0.75411	0
50	-136	0.742866	0
50	-135	0.732763	0.001
50	-134	0.727995	0
50	-133	0.730548	0.001
50	-132	0.744743	0
50	-131	0.766975	0
50	-130	0.791022	0
50	-129	0.816719	0
50	-128	0.8217	0
50	-127	0.765149	0
50	-126	0.654507	0.004
50	-125	0.567329	0.013
50	-124	0.522157	0.03
50	-123	0.445683	0.062
50	-122	0.447816	0.041
50	-121	0.428428	0.05
50	-120	0.366158	0.084
50	-119	0.295563	0.144
50	-118	0.19565	0.252
50	-117	0.10898	0.366
50	-116	0.0345779	0.447
50	-115	0.0125434	0.519
50	-114	0.00971001	0.514
50	-113	0.022773	0.464
50	-112	0.021346	0.466
50	-111	0.0108755	0.502
50	-110	-0.0135569	0.534
50	-109	-0.0342329	0.559
50	-108	-0.0515309	0.573
50	-107	-0.0719401	0.584
50	-106	-0.0892406	0.621
50	-105	-0.10623	0.668
50	-104	-0.134502	0.681
50	-103	-0.162202	0.722
50	-102	-0.189436	0.746
50	-101	-0.224054	0.757
50	-100	-0.261094	0.817
50	-99	-0.299702	0.857
50	-98	-0.350705	0.906
50	-97	-0.407474	0.928
50	-96	-0.453957	0.949
50	-95	-0.482104	0.966
50	-94	-0.500718	0.968
50	-93	-0.513765	0.971
50	-92	-0.520226	0.974
50	-91	-0.517238	0.971
50	-90	-0.505265	0.967
50	-89	-0.494543	0.97
50	-88	-0.487706	0.962
50	-87	-0.483929	0.958
50	-86	-0.486203	0.967
50	-85	-0.490587	0.965
50	-84	-0.491414	0.968
50	-83	-0.483592	0.974
50	-82	-0.469502	0.957
50	-81	-0.452396	0.956
50	-80	-0.424615	0.937
50	-79	-0.396105	0.921
50	-78	-0.363375	0.902
50	-77	-0.321625	0.891
50	-76	-0.275923	0.839
50	-75	-0.232804	0.776
50	-74	-0.197751	0.733
50	-73	-0.163649	0.713
50	-72	-0.118899	0.671
50	-71	-0.0611876	0.582
50	-70	-0.00992486	0.506
50	-69	0.026709	0.471
50	-68	0.0817505	0.365
50	-67	0.281805	0.13
50	-66	0.436665	0.069
50	-65	0.461328	0.045
50	-64	0.469293	0.031
50	-63	0.47126	0.043
50	-62	0.476802	0.041
50	-61	0.456582	0.056
50	-60	0.424207	0.047
50	-59	0.41813	0.068
50	-58	0.485112	0.022
50	-57	0.54146	0.021
50	-56	0.555383	0.015
50	-55	0.584002	0.017
50	-54	0.608341	0.009
50	-53	0.563066	0.016
50	-52	0.447553	0.049
50	-51	0.275563	0.155
50	-50	0.200381	0.252
50	-49	0.26358	0.161
50	-48	0.325716	0.137
50	-47	0.354736	0.097
50	-46	0.412788	0.046
50	-45	0.383683	0.087
50	-44	0.16528	0.31
50	-43	-0.0163752	0.531
50	-42	-0.0737647	0.597
50	-41	-0.113937	0.681
50	-40	-0.193497	0.747
50	-39	-0.250386	0.812
50	-38	-0.25562	0.817
50	-37	-0.250053	0.811
50	-36	-0.252614	0.818
50	-35	-0.252631	0.809
50	-34	-0.233952	0.794
50	-33	-0.191457	0.763
50	-32	-0.141276	0.646
50	-31	-0.0886466	0.637
50	-30	-0.0448011	0.552
50	-29	-0.0343582	0.544
50	-28	-0.0556982	0.565
50	-27	-0.0454899	0.561
50	-26	-0.011149	0.522
50	-25	0.0063346	0.472
50	-24	0.0295676	0.48
50	-23	0.0627812	0.384
50	-22	0.081331	0.384
50	-21	0.125227	0.31
50	-20	0.221216	0.245
50	-19	0.292427	0.133
50	-18	0.29794	0.155
50	-17	0.32353	0.119
50	-16	0.420174	0.062
50	-15	0.490777	0.03
50	-14	0.518796	0.029
50	-13	0.594943	0.005
50	-12	0.682105	0.004
50	-11	0.65791	0.001
50	-10	0.636693	0.006
50	-9	0.75038	0
50	-8	0.81438	0
50	-7	0.802346	0
50	-6	0.746798	0
50	-5	0.740036	0
50	-4	0.767133	0
50	-3	0.766481	0
50	-2	0.782242	0
50	-1	0.791284	0
50	0	0.788536	0
50	1	0.786207	0
50	2	0.77622	0
50	3	0.769411	0
50	4	0.762254	0.001
50	5	0.751807	0.001
50	6	0.739415	0.001
50	7	0.73256	0.001
50	8	0.724958	0.002
50	9	0.721269	0
50	10	0.712972	0.001
50	11	0.704427	0.002
50	12	0.693692	0.001
50	13	0.677742	0.002
50	14	0.666804	0.002
50	15	0.661547	0.005
50	16	0.656452	0.006
50	17	0.650031	0.006
50	18	0.635632	0.004
50	19	0.611401	0.005
50	20	0.592661	0.012
50	21	0.590493	0.009
50	22	0.586905	0.012
50	23	0.575334	0.011
50	24	0.573654	0.015
50	25	0.580856	0.01
50	26	0.589589	0.009
50	27	0.589586	0.011
50	28	0.588356	0.016
50	29	0.589469	0.006
50	30	0.587705	0.016
50	31	0.586585	0.017
50	32	0.589792	0.016
50	33	0.589274	0.017
50	34	0.594397	0.005
50	35	0.599111	0.015
50	36	0.614	0.005
50	37	0.628569	0.005
50	38	0.641189	0.006
50	39	0.650936	0.004
50	40	0.658092	0.003
50	41	0.667875	0.004
50	42	0.677279	0.002
50	43	0.683381	0.002
50	44	0.688942	0
50	45	0.699093	0.002
50	46	0.704572	0.001
50	47	0.707107	0.001
50	48	0.710032	0.001
50	49	0.715356	0.002
50	50	0.721168	0.001
50	51	0.727122	0
50	52	0.733226	0.002
50	53	0.735892	0.001
50	54	0.731621	0.002
50	55	0.721984	0
50	56	0.710574	0.003
50	57	0.700471	0.002
50	58	0.693013	0.001
50	59	0.688315	0.004
50	60	0.690588	0.002
50	61	0.695653	0.001
50	62	0.699797	0.001
50	63	0.70263	0.002
50	64	0.704312	0.002
50	65	0.702098	0
50	66	0.692925	0
50	67	0.677011	0.004
50	68	0.66359	0.002
50	69	0.652174	0.006
50	70	0.638696	0.011
50	71	0.616971	0.01
50	72	0.593588	0.008
50	73	0.576868	0.01
50	74	0.564312	0.021
50	75	0.557468	0.017
50	76	0.563728	0.012
50	77	0.588689	0.004
50	78	0.609898	0.008
50	79	0.617065	0.004
50	80	0.607636	0.009
50	81	0.567082	0.01
50	82	0.43762	0.051
50	83	0.208823	0.243
50	84	-0.0460398	0.568
50	85	-0.239302	0.8
50	86	-0.323847	0.881
50	87	-0.369059	0.905
50	88	-0.415286	0.948
50	89	-0.44767	0.957
50	90	-0.460014	0.963
50	91	-0.429736	0.937
50	92	-0.347381	0.906
50	93	-0.262647	0.823
50	94	-0.276772	0.818
50	95	-0.375048	0.926
50	96	-0.465072	0.958
50	97	-0.506791	0.977
50	98	-0.509761	0.97
50	99	-0.478853	0.953
50	100	-0.420313	0.941
50	101	-0.296436	0.854
50	102	-0.146122	0.711
50	103	-0.0321181	0.535
50	104	0.0946199	0.376
50	105	0.232188	0.215
50	106	0.286651	0.152
50	107	0.192016	0.251
50	108	-0.0147051	0.495
50	109	-0.177294	0.729
50	110	-0.186748	0.741
50	111	-0.0787561	0.607
50	112	0.142572	0.323
50	113	0.383758	0.088
50	114	0.52797	0.019
50	115	0.54529	0.022
50	116	0.486944	0.041
50	117	0.448277	0.049
50	118	0.429684	0.058
50	119	0.335876	0.106
50	120	0.143224	0.308
50	121	0.0508162	0.435
50	122	0.114468	0.309
50	123	0.276502	0.167
50	124	0.412614	0.045
50	125	0.418602	0.065
50	126	0.381341	0.084
50	127	0.384567	0.079
50	128	0.388865	0.08
50	129	0.346307	0.108
50	130	0.224064	0.237
50	131	0.114055	0.365
50	132	0.0236777	0.453
50	133	-0.049675	0.581
50	134	-0.069664	0.589
50	135	-0.0881133	0.646
50	136	-0.127422	0.68
50	137	-0.211101	0.763
50	138	-0.294413	0.84
50	139	-0.257846	0.806
50	140	-0.047768	0.557
50	141	0.290337	0.15
50	142	0.33795	0.127
50	143	0.13957	0.32
50	144	0.102668	0.354
50	145	0.111423	0.34
50	146	0.150787	0.31
50	147	0.217363	0.243
50	148	0.263998	0.195
50	149	0.287904	0.139
50	150	0.299653	0.165
50	151	0.334616	0.107
50	152	0.420406	0.062
50	153	0.537303	0.02
50	154	0.600259	0.009
50	155	0.637542	0.001
50	156	0.679523	0.003
50	157	0.732748	0.001
50	158	0.747452	0.002
50	159	0.762226	0
50	160	0.837407	0
50	161	0.855966	0
50	162	0.858153	0
50	163	0.861326	0
50	164	0.864177	0
50	165	0.865783	0
50	166	0.86853	0
50	167	0.874823	0
50	168	0.881445	0
50	169	0.886071	0
50	170	0.889463	0
50	171	0.892106	0
50	172	0.893638	0
50	173	0.893212	0
50	174	0.889997	0
50	175	0.885867	0
50	176	0.882681	0
50	177	0.880209	0
50	178	0.87849	0
50	179	0.878221	0
51	-180	0.873977	0
51	-179	0.872612	0
51	-178	0.870944	0
51	-177	0.869241	0
51	-176	0.867239	0
51	-175	0.864373	0
51	-174	0.861491	0
51	-173	0.858699	0
51	-172	0.855482	0
51	-171	0.850901	0
51	-170	0.846885	0
51	-169	0.84655	0
51	-168	0.853144	0
51	-167	0.857109	0
51	-166	0.855724	0
51	-165	0.84566	0
51	-164	0.833746	0
51	-163	0.825839	0
51	-162	0.820383	0
51	-161	0.815733	0
51	-160	0.81134	0.001
51	-159	0.808346	0
51	-158	0.807633	0
51	-157	0.806754	0.001
51	-156	0.804102	0
51	-155	0.803009	0
51	-154	0.803846	0
51	-153	0.802728	0.001
51	-152	0.796699	0
51	-151	0.784391	0
51	-150	0.765812	0.002
51	-149	0.748108	0.001
51	-148	0.734807	0
51	-147	0.724792	0.001
51	-146	0.720002	0
51	-145	0.724271	0.001
51	-144	0.732097	0
51	-143	0.740044	0
51	-142	0.747845	0
51	-141	0.753646	0
51	-140	0.756692	0
51	-139	0.75683	0
51	-138	0.755522	0.001
51	-137	0.751037	0
51	-136	0.738929	0
51	-135	0.725503	0.002
51	-134	0.726506	0.002
51	-133	0.737438	0
51	-132	0.75539	0.001
51	-131	0.775317	0
51	-130	0.795892	0
51	-129	0.818556	0
51	-128	0.81568	0
51	-127	0.708824	0.001
51	-126	0.557759	0.011
51	-125	0.464488	0.037
51	-124	0.429357	0.052
51	-123	0.46333	0.055
51	-122	0.483476	0.03
51	-121	0.442367	0.063
51	-120	0.362112	0.087
51	-119	0.291382	0.144
51	-118	0.187463	0.267
51	-117	0.0870788	0.343
51	-116	0.0314478	0.456
51	-115	0.0745451	0.402
51	-114	0.137474	0.322
51	-113	0.139776	0.298
51	-112	0.0790362	0.39
51	-111	0.0127293	0.477
51	-110	-0.0397588	0.559
51	-109	-0.0718577	0.587
51	-108	-0.0968604	0.64
51	-107	-0.122407	0.66
51	-106	-0.148543	0.709
51	-105	-0.177825	0.728
51	-104	-0.209736	0.769
51	-103	-0.237193	0.79
51	-102	-0.267107	0.826
51	-101	-0.298974	0.844
51	-100	-0.325132	0.89
51	-99	-0.358197	0.913
51	-98	-0.406349	0.934
51	-97	-0.456653	0.958
51	-96	-0.499632	0.968
51	-95	-0.528955	0.977
51	-94	-0.545878	0.99
51	-93	-0.55657	0.985
51	-92	-0.562994	0.982
51	-91	-0.564743	0.986
51	-90	-0.562822	0.985
51	-89	-0.560162	0.984
51	-88	-0.558273	0.98
51	-87	-0.556405	0.992
51	-86	-0.555088	0.977
51	-85	-0.555324	0.988
51	-84	-0.555641	0.985
51	-83	-0.551711	0.982
51	-82	-0.545254	0.974
51	-81	-0.539619	0.979
51	-80	-0.523762	0.976
51	-79	-0.495341	0.969
51	-78	-0.460859	0.961
51	-77	-0.424463	0.934
51	-76	-0.38547	0.912
51	-75	-0.341735	0.894
51	-74	-0.300924	0.86
51	-73	-0.264729	0.835
51	-72	-0.224397	0.776
51	-71	-0.170432	0.72
51	-70	-0.111716	0.643
51	-69	-0.0748604	0.607
51	-68	-0.067508	0.563
51	-67	-0.0296134	0.526
51	-66	0.0608823	0.435
51	-65	0.111616	0.31
51	-64	0.150245	0.28
51	-63	0.202697	0.222
51	-62	0.246112	0.207
51	-61	0.253711	0.17
51	-60	0.25701	0.188
51	-59	0.278612	0.175
51	-58	0.338451	0.13
51	-57	0.404739	0.075
51	-56	0.452851	0.048
51	-55	0.478565	0.037
51	-54	0.522536	0.022
51	-53	0.518061	0.022
51	-52	0.411701	0.062
51	-51	0.174812	0.266
51	-50	0.126672	0.331
51	-49	0.279311	0.167
51	-48	0.406416	0.072
51	-47	0.42525	0.063
51	-46	0.401345	0.068
51	-45	0.343201	0.134
51	-44	0.260751	0.175
51	-43	0.17077	0.27
51	-42	0.11124	0.342
51	-41	0.0577614	0.402
51	-40	-0.0291698	0.535
51	-39	-0.118971	0.662
51	-38	-0.167872	0.721
51	-37	-0.183461	0.746
51	-36	-0.193183	0.745
51	-35	-0.205493	0.775
51	-34	-0.20249	0.741
51	-33	-0.174128	0.704
51	-32	-0.135894	0.674
51	-31	-0.0937477	0.657
51	-30	-0.079686	0.622
51	-29	-0.1157	0.643
51	-28	-0.155251	0.712
51	-27	-0.138028	0.711
51	-26	-0.096614	0.627
51	-25	-0.0733153	0.613
51	-24	-0.0353312	0.544
51	-23	0.0259116	0.442
51	-22	0.0681586	0.407
51	-21	0.114778	0.343
51	-20	0.200373	0.234
51	-19	0.255413	0.197
51	-18	0.251579	0.187
51	-17	0.289055	0.145
51	-16	0.410254	0.074
51	-15	0.493474	0.033
51	-14	0.502401	0.035
51	-13	0.552984	0.02
51	-12	0.661592	0.002
51	-11	0.695704	0.001
51	-10	0.714078	0.001
51	-9	0.78136	0.001
51	-8	0.815195	0
51	-7	0.805664	0
51	-6	0.77996	0
51	-5	0.778518	0
51	-4	0.777016	0
51	-3	0.761767	0
51	-2	0.76557	0
51	-1	0.776602	0
51	0	0.784126	0
51	1	0.786865	0
51	2	0.783569	0
51	3	0.776914	0
51	4	0.767387	0.001
51	5	0.753876	0
51	6	0.74204	0.003
51	7	0.734995	0
51	8	0.724857	0.002
51	9	0.719385	0.001
51	10	0.711201	0.001
51	11	0.704919	0.001
51	12	0.698265	0.004
51	13	0.685808	0.002
51	14	0.678344	0.001
51	15	0.673937	0.002
51	16	0.667911	0.001
51	17	0.664155	0.002
51	18	0.661691	0.006
51	19	0.652485	0.001
51	20	0.643822	0.004
51	21	0.642474	0.007
51	22	0.641105	0.004
51	23	0.638541	0.004
51	24	0.639698	0.005
51	25	0.63901	0.006
51	26	0.639858	0.004
51	27	0.637448	0.002
51	28	0.636384	0.004
51	29	0.636295	0.005
51	30	0.635384	0.005
51	31	0.634288	0.003
51	32	0.633155	0.004
51	33	0.630522	0.001
51	34	0.633079	0.006
51	35	0.640487	0.004
51	36	0.654573	0.004
51	37	0.666387	0.002
51	38	0.675725	0.003
51	39	0.6816	0.001
51	40	0.685248	0.002
51	41	0.692544	0.001
51	42	0.699192	0
51	43	0.702421	0.002
51	44	0.70371	0.001
51	45	0.709399	0.001
51	46	0.713234	0.001
51	47	0.714871	0
51	48	0.714591	0.002
51	49	0.718031	0.002
51	50	0.724025	0
51	51	0.730011	0
51	52	0.735131	0.001
51	53	0.737365	0
51	54	0.735883	0.001
51	55	0.731003	0
51	56	0.725479	0.002
51	57	0.714998	0.002
51	58	0.704296	0.003
51	59	0.697612	0.003
51	60	0.697525	0.001
51	61	0.701567	0.001
51	62	0.706137	0.002
51	63	0.708574	0
51	64	0.709665	0
51	65	0.708725	0
51	66	0.703988	0.002
51	67	0.69674	0
51	68	0.689195	0.002
51	69	0.6804	0
51	70	0.671689	0.003
51	71	0.662048	0.003
51	72	0.657751	0.004
51	73	0.66056	0.002
51	74	0.662854	0.004
51	75	0.66523	0.001
51	76	0.669093	0.002
51	77	0.673218	0.005
51	78	0.67356	0.001
51	79	0.666008	0.003
51	80	0.646839	0.004
51	81	0.607418	0.009
51	82	0.517232	0.033
51	83	0.381222	0.088
51	84	0.239534	0.193
51	85	0.116761	0.345
51	86	0.0269245	0.482
51	87	-0.0652494	0.594
51	88	-0.170082	0.733
51	89	-0.235445	0.814
51	90	-0.243655	0.809
51	91	-0.192126	0.719
51	92	-0.109922	0.65
51	93	-0.0530604	0.556
51	94	-0.0647279	0.604
51	95	-0.132186	0.673
51	96	-0.212978	0.771
51	97	-0.279517	0.841
51	98	-0.32424	0.873
51	99	-0.326134	0.876
51	100	-0.273015	0.846
51	101	-0.160148	0.708
51	102	-0.0326178	0.527
51	103	0.0896629	0.398
51	104	0.231252	0.199
51	105	0.368459	0.095
51	106	0.449957	0.044
51	107	0.452704	0.045
51	108	0.370044	0.071
51	109	0.240836	0.192
51	110	0.161594	0.295
51	111	0.192626	0.268
51	112	0.325817	0.134
51	113	0.480549	0.03
51	114	0.587386	0.007
51	115	0.598549	0.009
51	116	0.527501	0.026
51	117	0.45952	0.049
51	118	0.456158	0.043
51	119	0.442299	0.057
51	120	0.310073	0.141
51	121	0.194976	0.248
51	122	0.199758	0.235
51	123	0.285148	0.155
51	124	0.392402	0.075
51	125	0.452426	0.053
51	126	0.478792	0.044
51	127	0.521626	0.018
51	128	0.534874	0.029
51	129	0.466112	0.055
51	130	0.313275	0.129
51	131	0.218607	0.246
51	132	0.127365	0.322
51	133	0.0200742	0.498
51	134	-0.087903	0.626
51	135	-0.143635	0.677
51	136	-0.0882741	0.626
51	137	-0.0903974	0.611
51	138	-0.105788	0.632
51	139	-0.0681121	0.601
51	140	0.140239	0.3
51	141	0.410951	0.082
51	142	0.432271	0.046
51	143	0.268484	0.162
51	144	0.253531	0.192
51	145	0.335356	0.105
51	146	0.391954	0.077
51	147	0.398231	0.08
51	148	0.407449	0.07
51	149	0.415524	0.053
51	150	0.432684	0.056
51	151	0.465783	0.034
51	152	0.540598	0.021
51	153	0.620028	0.007
51	154	0.667825	0.002
51	155	0.69666	0.001
51	156	0.71601	0.001
51	157	0.713771	0
51	158	0.732853	0.001
51	159	0.772111	0.001
51	160	0.820312	0
51	161	0.85734	0
51	162	0.862096	0
51	163	0.858704	0
51	164	0.857849	0
51	165	0.858193	0
51	166	0.861062	0
51	167	0.868068	0
51	168	0.875827	0
51	169	0.881806	0
51	170	0.886425	0
51	171	0.890148	0
51	172	0.892287	0
51	173	0.891352	0
51	174	0.887452	0
51	175	0.883221	0
51	176	0.880235	0
51	177	0.878045	0
51	178	0.876249	0
51	179	0.875158	0
52	-180	0.867431	0
52	-179	0.869957	0
52	-178	0.87064	0
52	-177	0.871203	0
52	-176	0.871181	0
52	-175	0.867988	0
52	-174	0.863692	0
52	-173	0.860458	0
52	-172	0.8584	0
52	-171	0.85749	0
52	-170	0.860309	0
52	-169	0.860268	0
52	-168	0.864371	0
52	-167	0.865794	0
52	-166	0.864927	0
52	-165	0.858077	0
52	-164	0.837384	0
52	-163	0.819246	0
52	-162	0.811348	0
52	-161	0.808851	0
52	-160	0.807219	0.001
52	-159	0.804924	0
52	-158	0.803119	0.001
52	-157	0.801966	0
52	-156	0.801279	0
52	-155	0.802099	0
52	-154	0.804117	0
52	-153	0.803992	0
52	-152	0.799682	0
52	-151	0.790903	0
52	-150	0.776814	0
52	-149	0.760477	0
52	-148	0.743638	0
52	-147	0.727002	0.001
52	-146	0.713907	0
52	-145	0.710869	0.002
52	-144	0.711923	0.003
52	-143	0.716422	0.001
52	-142	0.724132	0
52	-141	0.731238	0
52	-140	0.736324	0
52	-139	0.742487	0.001
52	-138	0.748971	0.001
52	-137	0.749066	0
52	-136	0.737363	0
52	-135	0.726579	0
52	-134	0.736545	0
52	-133	0.756228	0.001
52	-132	0.771339	0.001
52	-131	0.774366	0
52	-130	0.783979	0
52	-129	0.787582	0.001
52	-128	0.733424	0.002
52	-127	0.616573	0.006
52	-126	0.534035	0.019
52	-125	0.538564	0.013
52	-124	0.566312	0.016
52	-123	0.559103	0.014
52	-122	0.496141	0.035
52	-121	0.406167	0.075
52	-120	0.345907	0.121
52	-119	0.274007	0.192
52	-118	0.168787	0.278
52	-117	0.0956194	0.369
52	-116	0.0986054	0.396
52	-115	0.185357	0.291
52	-114	0.232502	0.228
52	-113	0.177875	0.263
52	-112	0.0886613	0.38
52	-111	0.0112966	0.499
52	-110	-0.0452378	0.559
52	-109	-0.0821946	0.619
52	-108	-0.117457	0.662
52	-107	-0.158244	0.703
52	-106	-0.20319	0.758
52	-105	-0.244512	0.791
52	-104	-0.280252	0.856
52	-103	-0.314043	0.842
52	-102	-0.344804	0.873
52	-101	-0.374038	0.907
52	-100	-0.404049	0.912
52	-99	-0.436043	0.954
52	-98	-0.469825	0.96
52	-97	-0.507883	0.974
52	-96	-0.543244	0.971
52	-95	-0.569147	0.989
52	-94	-0.585086	0.989
52	-93	-0.595186	0.99
52	-92	-0.601131	0.988
52	-91	-0.604978	0.991
52	-90	-0.607655	0.99
52	-89	-0.608743	0.993
52	-88	-0.609046	0.993
52	-87	-0.608418	0.988
52	-86	-0.606779	0.993
52	-85	-0.604465	0.989
52	-84	-0.601612	0.99
52	-83	-0.600844	0.995
52	-82	-0.599221	0.989
52	-81	-0.578034	0.987
52	-80	-0.528205	0.98
52	-79	-0.513533	0.97
52	-78	-0.508181	0.974
52	-77	-0.480843	0.957
52	-76	-0.451582	0.964
52	-75	-0.41762	0.942
52	-74	-0.377708	0.908
52	-73	-0.337485	0.884
52	-72	-0.300694	0.863
52	-71	-0.263509	0.833
52	-70	-0.221128	0.794
52	-69	-0.174388	0.723
52	-68	-0.125156	0.664
52	-67	-0.07473	0.594
52	-66	-0.0211032	0.552
52	-65	0.0304229	0.487
52	-64	0.0728034	0.374
52	-63	0.111524	0.349
52	-62	0.151953	0.305
52	-61	0.177974	0.247
52	-60	0.176347	0.269
52	-59	0.177226	0.274
52	-58	0.216042	0.236
52	-57	0.277885	0.17
52	-56	0.2848	0.145
52	-55	0.210343	0.238
52	-54	0.224975	0.22
52	-53	0.243231	0.198
52	-52	0.161988	0.287
52	-51	0.0531672	0.421
52	-50	0.153551	0.306
52	-49	0.371505	0.089
52	-48	0.478997	0.034
52	-47	0.48427	0.038
52	-46	0.455875	0.044
52	-45	0.426644	0.072
52	-44	0.399371	0.077
52	-43	0.362488	0.091
52	-42	0.311458	0.132
52	-41	0.250607	0.187
52	-40	0.174916	0.255
52	-39	0.102791	0.348
52	-38	0.0434404	0.455
52	-37	-0.00790966	0.496
52	-36	-0.0646279	0.612
52	-35	-0.119932	0.637
52	-34	-0.159852	0.713
52	-33	-0.175621	0.733
52	-32	-0.172369	0.716
52	-31	-0.162703	0.697
52	-30	-0.172018	0.7
52	-29	-0.183608	0.723
52	-28	-0.164512	0.72
52	-27	-0.131005	0.659
52	-26	-0.107733	0.632
52	-25	-0.0760175	0.584
52	-24	-0.0130938	0.488
52	-23	0.0384835	0.47
52	-22	0.0439598	0.443
52	-21	0.0601992	0.418
52	-20	0.130174	0.318
52	-19	0.205651	0.246
52	-18	0.236647	0.219
52	-17	0.287319	0.154
52	-16	0.404664	0.084
52	-15	0.479155	0.041
52	-14	0.472543	0.039
52	-13	0.529582	0.021
52	-12	0.667887	0.003
52	-11	0.746737	0.002
52	-10	0.784412	0
52	-9	0.806237	0
52	-8	0.811582	0
52	-7	0.810616	0
52	-6	0.803646	0.001
52	-5	0.80899	0
52	-4	0.783688	0
52	-3	0.753698	0
52	-2	0.749517	0.001
52	-1	0.76029	0.001
52	0	0.773043	0
52	1	0.781924	0
52	2	0.762012	0.001
52	3	0.755084	0
52	4	0.765866	0
52	5	0.763686	0
52	6	0.7541	0
52	7	0.744254	0
52	8	0.735587	0.001
52	9	0.726245	0
52	10	0.719058	0
52	11	0.713005	0
52	12	0.707799	0.002
52	13	0.702912	0.001
52	14	0.697358	0.003
52	15	0.691379	0
52	16	0.685276	0.002
52	17	0.678987	0
52	18	0.675949	0.003
52	19	0.672075	0.002
52	20	0.668348	0.005
52	21	0.666508	0.002
52	22	0.667025	0.002
52	23	0.668036	0.004
52	24	0.669309	0.002
52	25	0.671782	0.002
52	26	0.670816	0.002
52	27	0.669113	0.002
52	28	0.668894	0.003
52	29	0.669359	0.004
52	30	0.670046	0.003
52	31	0.669369	0
52	32	0.666295	0.005
52	33	0.662754	0.002
52	34	0.660514	0.002
52	35	0.664999	0.003
52	36	0.672906	0.004
52	37	0.682617	0.002
52	38	0.692582	0.002
52	39	0.701746	0
52	40	0.705868	0.003
52	41	0.708319	0
52	42	0.711874	0.001
52	43	0.715472	0
52	44	0.7152	0.001
52	45	0.713322	0.001
52	46	0.713701	0.001
52	47	0.713672	0.001
52	48	0.713138	0.002
52	49	0.716355	0.001
52	50	0.722878	0.001
52	51	0.729509	0.001
52	52	0.73344	0.001
52	53	0.73547	0
52	54	0.736821	0
52	55	0.737259	0
52	56	0.733686	0.001
52	57	0.717262	0.001
52	58	0.698704	0.002
52	59	0.693509	0
52	60	0.695229	0
52	61	0.699528	0.002
52	62	0.705331	0
52	63	0.709831	0
52	64	0.711183	0.001
52	65	0.70903	0.002
52	66	0.704863	0.002
52	67	0.700441	0.002
52	68	0.69576	0.001
52	69	0.690902	0.001
52	70	0.687053	0.003
52	71	0.686429	0.002
52	72	0.691259	0.001
52	73	0.698868	0.002
52	74	0.703204	0
52	75	0.705956	0
52	76	0.707697	0.001
52	77	0.707169	0.001
52	78	0.703221	0.003
52	79	0.696595	0.001
52	80	0.678596	0.001
52	81	0.651614	0.005
52	82	0.621368	0.004
52	83	0.583552	0.012
52	84	0.555477	0.02
52	85	0.522667	0.024
52	86	0.470668	0.034
52	87	0.394078	0.085
52	88	0.279806	0.168
52	89	0.180554	0.268
52	90	0.136854	0.315
52	91	0.144772	0.291
52	92	0.168505	0.304
52	93	0.16856	0.277
52	94	0.135123	0.321
52	95	0.105903	0.393
52	96	0.0717546	0.393
52	97	-0.00543239	0.473
52	98	-0.111986	0.655
52	99	-0.187895	0.741
52	100	-0.136679	0.664
52	101	0.0345476	0.46
52	102	0.296983	0.144
52	103	0.512998	0.026
52	104	0.597993	0.012
52	105	0.632606	0.003
52	106	0.654321	0.002
52	107	0.626439	0.011
52	108	0.559843	0.024
52	109	0.495758	0.039
52	110	0.456671	0.053
52	111	0.478468	0.037
52	112	0.523219	0.02
52	113	0.567911	0.018
52	114	0.605205	0.011
52	115	0.614914	0.008
52	116	0.586824	0.015
52	117	0.551264	0.02
52	118	0.547157	0.015
52	119	0.548446	0.008
52	120	0.4975	0.048
52	121	0.41638	0.049
52	122	0.366045	0.088
52	123	0.386344	0.07
52	124	0.466469	0.032
52	125	0.562775	0.014
52	126	0.619515	0.009
52	127	0.630914	0.011
52	128	0.61752	0.003
52	129	0.561448	0.017
52	130	0.446949	0.048
52	131	0.323921	0.105
52	132	0.222601	0.222
52	133	0.131433	0.338
52	134	0.0245813	0.476
52	135	-0.0201819	0.532
52	136	0.0825716	0.388
52	137	0.0688632	0.397
52	138	0.150262	0.307
52	139	0.197286	0.253
52	140	0.337488	0.143
52	141	0.467992	0.038
52	142	0.404994	0.067
52	143	0.387861	0.078
52	144	0.416956	0.062
52	145	0.469703	0.036
52	146	0.496536	0.034
52	147	0.494403	0.032
52	148	0.487695	0.036
52	149	0.484333	0.023
52	150	0.492765	0.029
52	151	0.520185	0.029
52	152	0.575079	0.01
52	153	0.645647	0.008
52	154	0.691652	0.003
52	155	0.724403	0.001
52	156	0.722493	0
52	157	0.678468	0.003
52	158	0.678953	0.003
52	159	0.744777	0
52	160	0.799149	0
52	161	0.827415	0
52	162	0.857921	0
52	163	0.865839	0
52	164	0.856858	0
52	165	0.854823	0
52	166	0.856721	0
52	167	0.861532	0
52	168	0.86776	0
52	169	0.873938	0
52	170	0.88025	0
52	171	0.885525	0
52	172	0.888762	0
52	173	0.888849	0
52	174	0.884358	0
52	175	0.877432	0
52	176	0.871217	0
52	177	0.866091	0
52	178	0.862295	0
52	179	0.863465	0
53	-180	0.860741	0
53	-179	0.866009	0
53	-178	0.86488	0
53	-177	0.86379	0
53	-176	0.864429	0
53	-175	0.862558	0
53	-174	0.860009	0
53	-173	0.861869	0
53	-172	0.861181	0
53	-171	0.861007	0
53	-170	0.862934	0
53	-169	0.858297	0
53	-168	0.849209	0
53	-167	0.84085	0
53	-166	0.839449	0
53	-165	0.844312	0
53	-164	0.83989	0
53	-163	0.823521	0
53	-162	0.809162	0
53	-161	0.803011	0
53	-160	0.799139	0
53	-159	0.794466	0.001
53	-158	0.790098	0
53	-157	0.788075	0.001
53	-156	0.788013	0
53	-155	0.789653	0
53	-154	0.792422	0
53	-153	0.793327	0
53	-152	0.790417	0
53	-151	0.784534	0
53	-150	0.775129	0
53	-149	0.763367	0.001
53	-148	0.749255	0.001
53	-147	0.732881	0
53	-146	0.716544	0.001
53	-145	0.705051	0.002
53	-144	0.697849	0.001
53	-143	0.697016	0.002
53	-142	0.701632	0.002
53	-141	0.70872	0.003
53	-140	0.716341	0.002
53	-139	0.726442	0
53	-138	0.736036	0.002
53	-137	0.737353	0
53	-136	0.732135	0
53	-135	0.734369	0.001
53	-134	0.752895	0
53	-133	0.767337	0
53	-132	0.753006	0
53	-131	0.745933	0.001
53	-130	0.750989	0
53	-129	0.700694	0.002
53	-128	0.633118	0.007
53	-127	0.584607	0.008
53	-126	0.591876	0.004
53	-125	0.60326	0.006
53	-124	0.598149	0.012
53	-123	0.568919	0.012
53	-122	0.496284	0.031
53	-121	0.40641	0.067
53	-120	0.342647	0.121
53	-119	0.270287	0.173
53	-118	0.212397	0.232
53	-117	0.202403	0.241
53	-116	0.233116	0.203
53	-115	0.266085	0.162
53	-114	0.227913	0.213
53	-113	0.147161	0.308
53	-112	0.0728355	0.411
53	-111	-0.00131557	0.501
53	-110	-0.0671901	0.604
53	-109	-0.122715	0.67
53	-108	-0.169707	0.723
53	-107	-0.208903	0.772
53	-106	-0.251498	0.807
53	-105	-0.295063	0.865
53	-104	-0.340105	0.888
53	-103	-0.384104	0.922
53	-102	-0.419443	0.943
53	-101	-0.449671	0.962
53	-100	-0.479916	0.962
53	-99	-0.48246	0.964
53	-98	-0.487036	0.967
53	-97	-0.559863	0.978
53	-96	-0.58716	0.991
53	-95	-0.605387	0.992
53	-94	-0.61977	0.989
53	-93	-0.629358	0.999
53	-92	-0.636295	0.996
53	-91	-0.641953	0.996
53	-90	-0.645893	0.997
53	-89	-0.648486	0.998
53	-88	-0.650323	0.997
53	-87	-0.65078	0.995
53	-86	-0.649064	0.994
53	-85	-0.645094	0.996
53	-84	-0.641185	0.997
53	-83	-0.639867	0.992
53	-82	-0.628915	0.996
53	-81	-0.557748	0.986
53	-80	-0.502334	0.963
53	-79	-0.517275	0.972
53	-78	-0.525397	0.98
53	-77	-0.512835	0.982
53	-76	-0.493475	0.972
53	-75	-0.4677	0.96
53	-74	-0.434303	0.949
53	-73	-0.396455	0.943
53	-72	-0.362605	0.907
53	-71	-0.335352	0.888
53	-70	-0.307632	0.874
53	-69	-0.273544	0.83
53	-68	-0.23238	0.795
53	-67	-0.183767	0.728
53	-66	-0.123023	0.656
53	-65	-0.0580053	0.57
53	-64	-0.0175937	0.54
53	-63	-0.00248321	0.482
53	-62	0.0223182	0.471
53	-61	0.0678482	0.415
53	-60	0.0972958	0.37
53	-59	0.117621	0.333
53	-58	0.165085	0.29
53	-57	0.204019	0.257
53	-56	0.171768	0.254
53	-55	0.0174151	0.476
53	-54	-0.111087	0.647
53	-53	-0.171333	0.715
53	-52	-0.129597	0.651
53	-51	0.013136	0.479
53	-50	0.278863	0.149
53	-49	0.455307	0.056
53	-48	0.504357	0.033
53	-47	0.505482	0.025
53	-46	0.4904	0.035
53	-45	0.468871	0.048
53	-44	0.439322	0.058
53	-43	0.41228	0.068
53	-42	0.388021	0.087
53	-41	0.353825	0.113
53	-40	0.308932	0.137
53	-39	0.249945	0.199
53	-38	0.180563	0.279
53	-37	0.101828	0.358
53	-36	0.0171544	0.49
53	-35	-0.0613923	0.589
53	-34	-0.128536	0.646
53	-33	-0.182938	0.756
53	-32	-0.214088	0.778
53	-31	-0.220843	0.781
53	-30	-0.220119	0.767
53	-29	-0.219075	0.776
53	-28	-0.200857	0.744
53	-27	-0.161817	0.719
53	-26	-0.115092	0.664
53	-25	-0.0529549	0.561
53	-24	0.0264332	0.479
53	-23	0.0713184	0.382
53	-22	0.0595774	0.411
53	-21	0.066609	0.417
53	-20	0.117778	0.344
53	-19	0.167363	0.308
53	-18	0.212193	0.228
53	-17	0.307707	0.124
53	-16	0.447819	0.042
53	-15	0.519817	0.021
53	-14	0.521921	0.032
53	-13	0.582855	0.008
53	-12	0.701992	0.003
53	-11	0.797187	0
53	-10	0.836937	0
53	-9	0.825737	0
53	-8	0.819148	0
53	-7	0.822504	0
53	-6	0.830946	0
53	-5	0.831327	0
53	-4	0.803917	0
53	-3	0.775908	0
53	-2	0.762232	0.002
53	-1	0.768182	0
53	0	0.773029	0
53	1	0.740189	0
53	2	0.702128	0
53	3	0.709168	0
53	4	0.731286	0.001
53	5	0.750599	0
53	6	0.763126	0
53	7	0.760349	0.001
53	8	0.753026	0
53	9	0.745174	0
53	10	0.737108	0
53	11	0.72844	0
53	12	0.721447	0.004
53	13	0.717611	0.001
53	14	0.711666	0.003
53	15	0.703995	0.001
53	16	0.696772	0.004
53	17	0.692445	0.003
53	18	0.691474	0.003
53	19	0.68568	0.003
53	20	0.684958	0.002
53	21	0.68429	0.003
53	22	0.68274	0.002
53	23	0.681636	0.002
53	24	0.68059	0.003
53	25	0.681836	0.001
53	26	0.68017	0
53	27	0.680015	0.001
53	28	0.682112	0.004
53	29	0.684021	0.003
53	30	0.684687	0.002
53	31	0.68456	0.005
53	32	0.684269	0.001
53	33	0.684073	0.003
53	34	0.685164	0.001
53	35	0.687027	0.001
53	36	0.690758	0.003
53	37	0.696461	0.001
53	38	0.703935	0.001
53	39	0.712934	0
53	40	0.718193	0
53	41	0.720084	0.001
53	42	0.722812	0
53	43	0.72593	0
53	44	0.725182	0
53	45	0.721674	0.001
53	46	0.71772	0.003
53	47	0.714974	0.001
53	48	0.716552	0.001
53	49	0.719399	0
53	50	0.724572	0.001
53	51	0.729823	0.003
53	52	0.733311	0
53	53	0.736624	0.001
53	54	0.739485	0
53	55	0.741522	0
53	56	0.739023	0
53	57	0.72334	0.001
53	58	0.702485	0.001
53	59	0.693724	0.002
53	60	0.695004	0.002
53	61	0.699747	0
53	62	0.705488	0
53	63	0.709605	0
53	64	0.710509	0.002
53	65	0.708683	0.001
53	66	0.706	0.002
53	67	0.703032	0
53	68	0.700015	0.004
53	69	0.698525	0
53	70	0.699576	0.003
53	71	0.704171	0
53	72	0.71144	0.001
53	73	0.717864	0
53	74	0.720686	0
53	75	0.722523	0
53	76	0.724009	0
53	77	0.723659	0.002
53	78	0.719972	0.001
53	79	0.714724	0.001
53	80	0.706255	0
53	81	0.695518	0.002
53	82	0.684973	0.003
53	83	0.667064	0.004
53	84	0.646193	0
53	85	0.631636	0.004
53	86	0.605929	0.004
53	87	0.564005	0.018
53	88	0.503969	0.037
53	89	0.451889	0.044
53	90	0.428788	0.06
53	91	0.432392	0.057
53	92	0.411618	0.058
53	93	0.364	0.104
53	94	0.320254	0.132
53	95	0.289067	0.132
53	96	0.226727	0.245
53	97	0.154252	0.316
53	98	0.118918	0.363
53	99	0.155189	0.288
53	100	0.320823	0.136
53	101	0.521539	0.034
53	102	0.654079	0.003
53	103	0.700231	0.003
53	104	0.696753	0
53	105	0.691771	0.003
53	106	0.699359	0
53	107	0.705419	0
53	108	0.675159	0.001
53	109	0.621381	0.009
53	110	0.580702	0.012
53	111	0.581145	0.01
53	112	0.601394	0.007
53	113	0.615022	0.004
53	114	0.626664	0.007
53	115	0.637782	0.006
53	116	0.645688	0.007
53	117	0.650388	0.002
53	118	0.658626	0.004
53	119	0.670793	0.002
53	120	0.66563	0.003
53	121	0.645899	0.002
53	122	0.638422	0.007
53	123	0.652395	0.003
53	124	0.675966	0.001
53	125	0.697217	0.002
53	126	0.699934	0.001
53	127	0.677594	0.002
53	128	0.647981	0.004
53	129	0.61759	0.012
53	130	0.56833	0.005
53	131	0.482095	0.036
53	132	0.325733	0.11
53	133	0.133325	0.312
53	134	0.0476232	0.438
53	135	0.114242	0.318
53	136	0.27426	0.184
53	137	0.30199	0.159
53	138	0.366239	0.111
53	139	0.418336	0.06
53	140	0.481581	0.031
53	141	0.486033	0.034
53	142	0.488502	0.033
53	143	0.51243	0.02
53	144	0.525639	0.015
53	145	0.55161	0.021
53	146	0.561873	0.017
53	147	0.553654	0.017
53	148	0.539251	0.023
53	149	0.537114	0.015
53	150	0.548061	0.029
53	151	0.560726	0.011
53	152	0.587839	0.006
53	153	0.641347	0.004
53	154	0.699007	0
53	155	0.7373	0
53	156	0.731085	0.001
53	157	0.673322	0.003
53	158	0.633521	0.005
53	159	0.695101	0.003
53	160	0.784344	0.001
53	161	0.816504	0
53	162	0.833706	0
53	163	0.862087	0
53	164	0.865627	0
53	165	0.860254	0
53	166	0.856434	0
53	167	0.855604	0
53	168	0.857942	0
53	169	0.863134	0
53	170	0.871292	0
53	171	0.879144	0
53	172	0.883539	0
53	173	0.884314	0
53	174	0.881612	0
53	175	0.875	0
53	176	0.866388	0
53	177	0.858407	0
53	178	0.85312	0
53	179	0.854653	0
54	-180	0.849382	0
54	-179	0.851844	0
54	-178	0.85257	0
54	-177	0.864558	0
54	-176	0.871465	0
54	-175	0.86861	0
54	-174	0.86253	0
54	-173	0.856044	0
54	-172	0.846896	0
54	-171	0.840007	0
54	-170	0.834297	0
54	-169	0.827629	0
54	-168	0.819027	0
54	-167	0.8085	0
54	-166	0.805361	0
54	-165	0.813671	0
54	-164	0.82049	0
54	-163	0.825025	0
54	-162	0.820198	0
54	-161	0.815511	0
54	-160	0.811067	0
54	-159	0.804013	0
54	-158	0.79543	0
54	-157	0.787518	0
54	-156	0.780561	0.001
54	-155	0.776109	0.001
54	-154	0.77554	0.001
54	-153	0.776299	0
54	-152	0.774671	0
54	-151	0.769738	0
54	-150	0.762966	0.001
54	-149	0.756566	0.001
54	-148	0.748313	0
54	-147	0.735448	0.001
54	-146	0.721709	0
54	-145	0.709747	0.001
54	-144	0.700592	0
54	-143	0.696013	0.002
54	-142	0.697966	0.002
54	-141	0.704655	0.001
54	-140	0.713898	0.001
54	-139	0.724258	0.001
54	-138	0.733543	0
54	-137	0.740689	0.001
54	-136	0.749907	0
54	-135	0.765654	0
54	-134	0.781554	0.001
54	-133	0.780971	0
54	-132	0.770903	0
54	-131	0.761328	0
54	-130	0.733972	0.002
54	-129	0.684318	0.004
54	-128	0.641452	0.003
54	-127	0.636221	0
54	-126	0.648743	0.002
54	-125	0.629669	0.003
54	-124	0.5967	0.01
54	-123	0.570744	0.009
54	-122	0.511578	0.027
54	-121	0.414444	0.055
54	-120	0.356163	0.105
54	-119	0.319947	0.141
54	-118	0.304037	0.139
54	-117	0.292183	0.182
54	-116	0.268235	0.181
54	-115	0.225756	0.207
54	-114	0.163136	0.283
54	-113	0.0935308	0.371
54	-112	0.0231346	0.488
54	-111	-0.0505759	0.577
54	-110	-0.126048	0.678
54	-109	-0.197774	0.735
54	-108	-0.258601	0.84
54	-107	-0.306679	0.856
54	-106	-0.345362	0.905
54	-105	-0.374935	0.908
54	-104	-0.406637	0.927
54	-103	-0.444343	0.953
54	-102	-0.480765	0.953
54	-101	-0.512973	0.982
54	-100	-0.541942	0.986
54	-99	-0.549076	0.981
54	-98	-0.576735	0.993
54	-97	-0.610474	0.991
54	-96	-0.625532	0.992
54	-95	-0.639043	0.997
54	-94	-0.651978	0.997
54	-93	-0.661319	0.999
54	-92	-0.66823	1
54	-91	-0.67382	0.997
54	-90	-0.677611	0.995
54	-89	-0.679788	0.997
54	-88	-0.682024	0.999
54	-87	-0.683284	0.996
54	-86	-0.682238	1
54	-85	-0.679015	0.999
54	-84	-0.673397	0.995
54	-83	-0.650083	0.994
54	-82	-0.590594	0.991
54	-81	-0.473827	0.958
54	-80	-0.368122	0.918
54	-79	-0.415994	0.933
54	-78	-0.51098	0.969
54	-77	-0.531738	0.973
54	-76	-0.527385	0.971
54	-75	-0.510435	0.974
54	-74	-0.487207	0.969
54	-73	-0.461252	0.947
54	-72	-0.43554	0.94
54	-71	-0.411617	0.929
54	-70	-0.385076	0.931
54	-69	-0.352924	0.903
54	-68	-0.323879	0.859
54	-67	-0.301262	0.862
54	-66	-0.27612	0.845
54	-65	-0.247288	0.821
54	-64	-0.221829	0.787
54	-63	-0.197822	0.763
54	-62	-0.15573	0.715
54	-61	-0.0906341	0.606
54	-60	-0.0339802	0.555
54	-59	8.25495e-05	0.515
54	-58	0.0456202	0.445
54	-57	0.0933869	0.369
54	-56	0.0564843	0.426
54	-55	-0.0819585	0.604
54	-54	-0.246587	0.823
54	-53	-0.287321	0.85
54	-52	-0.153787	0.708
54	-51	0.0658243	0.407
54	-50	0.255315	0.192
54	-49	0.412056	0.056
54	-48	0.507438	0.023
54	-47	0.509726	0.028
54	-46	0.476217	0.031
54	-45	0.427541	0.057
54	-44	0.383744	0.09
54	-43	0.356436	0.092
54	-42	0.336432	0.135
54	-41	0.300782	0.14
54	-40	0.24582	0.189
54	-39	0.183031	0.264
54	-38	0.122019	0.338
54	-37	0.0618353	0.41
54	-36	0.00412609	0.474
54	-35	-0.0480914	0.579
54	-34	-0.100696	0.63
54	-33	-0.155119	0.701
54	-32	-0.192291	0.733
54	-31	-0.210604	0.772
54	-30	-0.203739	0.766
54	-29	-0.192654	0.745
54	-28	-0.179034	0.733
54	-27	-0.133241	0.686
54	-26	-0.0389815	0.551
54	-25	0.0749854	0.412
54	-24	0.16488	0.294
54	-23	0.211102	0.235
54	-22	0.226922	0.204
54	-21	0.262295	0.183
54	-20	0.323779	0.152
54	-19	0.376423	0.078
54	-18	0.41756	0.063
54	-17	0.491126	0.045
54	-16	0.58098	0.009
54	-15	0.618939	0.001
54	-14	0.61845	0.008
54	-13	0.643157	0.003
54	-12	0.702515	0.002
54	-11	0.791678	0
54	-10	0.844875	0
54	-9	0.844864	0
54	-8	0.830896	0
54	-7	0.827471	0
54	-6	0.827676	0
54	-5	0.827048	0
54	-4	0.833518	0
54	-3	0.820528	0
54	-2	0.789844	0
54	-1	0.779285	0.001
54	0	0.722389	0
54	1	0.679139	0.002
54	2	0.682124	0
54	3	0.703488	0.001
54	4	0.726632	0.001
54	5	0.742376	0.001
54	6	0.750249	0
54	7	0.75273	0.001
54	8	0.744187	0.001
54	9	0.721908	0
54	10	0.629749	0.009
54	11	0.463304	0.042
54	12	0.447238	0.033
54	13	0.524559	0.018
54	14	0.610157	0.006
54	15	0.633095	0.003
54	16	0.655504	0.006
54	17	0.688526	0
54	18	0.679402	0.005
54	19	0.573378	0.014
54	20	0.606135	0.006
54	21	0.668615	0
54	22	0.683054	0.001
54	23	0.686431	0.002
54	24	0.685747	0.001
54	25	0.683758	0.002
54	26	0.681588	0.004
54	27	0.682274	0.002
54	28	0.683641	0.003
54	29	0.685897	0.003
54	30	0.687359	0.001
54	31	0.689697	0
54	32	0.6945	0.001
54	33	0.699227	0
54	34	0.703192	0.003
54	35	0.706336	0.002
54	36	0.709246	0.002
54	37	0.712639	0
54	38	0.716827	0
54	39	0.721528	0.001
54	40	0.726737	0
54	41	0.731167	0.001
54	42	0.7329	0.001
54	43	0.732991	0
54	44	0.731969	0.001
54	45	0.729456	0
54	46	0.725356	0
54	47	0.723002	0.001
54	48	0.722883	0.001
54	49	0.72516	0.001
54	50	0.728675	0.001
54	51	0.731024	0.001
54	52	0.733484	0
54	53	0.7363	0
54	54	0.738629	0.001
54	55	0.74147	0
54	56	0.742451	0.002
54	57	0.735069	0
54	58	0.718593	0
54	59	0.704584	0
54	60	0.702851	0.002
54	61	0.706149	0.003
54	62	0.710659	0.004
54	63	0.713816	0.002
54	64	0.714278	0
54	65	0.712687	0.001
54	66	0.710851	0
54	67	0.709208	0
54	68	0.708445	0.001
54	69	0.709534	0.001
54	70	0.712735	0
54	71	0.717959	0.001
54	72	0.722633	0
54	73	0.7246	0.001
54	74	0.724212	0
54	75	0.725113	0
54	76	0.727761	0.002
54	77	0.730158	0
54	78	0.728096	0.002
54	79	0.725184	0.001
54	80	0.722329	0.004
54	81	0.718631	0.002
54	82	0.713776	0
54	83	0.702218	0.001
54	84	0.688173	0.001
54	85	0.679626	0.003
54	86	0.66369	0.003
54	87	0.6301	0.006
54	88	0.595647	0.009
54	89	0.577204	0.017
54	90	0.566316	0.018
54	91	0.560561	0.014
54	92	0.538459	0.023
54	93	0.504833	0.03
54	94	0.462939	0.044
54	95	0.428268	0.067
54	96	0.402395	0.065
54	97	0.41547	0.058
54	98	0.484469	0.033
54	99	0.588287	0.004
54	100	0.674739	0.001
54	101	0.727017	0
54	102	0.748116	0
54	103	0.743657	0.001
54	104	0.726534	0.001
54	105	0.704468	0
54	106	0.692977	0.002
54	107	0.698863	0.001
54	108	0.702347	0
54	109	0.676333	0.002
54	110	0.636386	0.007
54	111	0.590342	0.007
54	112	0.604305	0.006
54	113	0.631556	0.007
54	114	0.662366	0.001
54	115	0.679669	0.001
54	116	0.685129	0.002
54	117	0.681834	0
54	118	0.683404	0.005
54	119	0.69714	0.003
54	120	0.716266	0
54	121	0.720151	0
54	122	0.723764	0
54	123	0.732053	0.001
54	124	0.728134	0
54	125	0.713006	0.002
54	126	0.696736	0.002
54	127	0.683635	0.001
54	128	0.655367	0.002
54	129	0.605733	0.009
54	130	0.554518	0.018
54	131	0.510614	0.028
54	132	0.45383	0.047
54	133	0.356127	0.088
54	134	0.250877	0.209
54	135	0.310908	0.125
54	136	0.433113	0.058
54	137	0.483706	0.039
54	138	0.513378	0.027
54	139	0.553249	0.014
54	140	0.578857	0.017
54	141	0.593268	0.011
54	142	0.609156	0.008
54	143	0.596227	0.008
54	144	0.591162	0.004
54	145	0.598927	0.007
54	146	0.597332	0.004
54	147	0.586634	0.008
54	148	0.571186	0.013
54	149	0.562142	0.01
54	150	0.570551	0.01
54	151	0.585155	0.009
54	152	0.604622	0.008
54	153	0.64351	0.004
54	154	0.693473	0.002
54	155	0.733543	0.001
54	156	0.734655	0
54	157	0.685414	0.001
54	158	0.623318	0.011
54	159	0.606329	0.011
54	160	0.708445	0
54	161	0.801667	0
54	162	0.818788	0
54	163	0.831065	0
54	164	0.851174	0
54	165	0.870691	0
54	166	0.875551	0
54	167	0.861802	0
54	168	0.855981	0
54	169	0.860195	0
54	170	0.867031	0
54	171	0.874112	0
54	172	0.878164	0
54	173	0.879063	0
54	174	0.876102	0
54	175	0.86744	0
54	176	0.857865	0
54	177	0.851381	0
54	178	0.847067	0
54	179	0.84698	0
55	-180	0.873516	0
55	-179	0.877474	0
55	-178	0.875335	0
55	-177	0.876757	0
55	-176	0.873934	0
55	-175	0.863862	0
55	-174	0.849432	0
55	-173	0.83629	0
55	-172	0.82245	0
55	-171	0.808732	0
55	-170	0.797257	0.001
55	-169	0.778391	0
55	-168	0.763897	0
55	-167	0.751489	0.001
55	-166	0.747651	0.001
55	-165	0.75106	0
55	-164	0.749738	0
55	-163	0.753944	0
55	-162	0.774853	0
55	-161	0.787756	0
55	-160	0.798906	0
55	-159	0.80207	0
55	-158	0.805073	0
55	-157	0.805374	0
55	-156	0.798518	0
55	-155	0.789936	0
55	-154	0.780181	0
55	-153	0.770268	0
55	-152	0.764219	0
55	-151	0.761536	0
55	-150	0.759954	0
55	-149	0.75948	0
55	-148	0.756522	0
55	-147	0.747142	0
55	-146	0.734886	0
55	-145	0.722609	0.001
55	-144	0.713878	0.002
55	-143	0.712162	0.001
55	-142	0.717704	0
55	-141	0.728159	0.001
55	-140	0.739098	0
55	-139	0.749014	0.001
55	-138	0.757498	0
55	-137	0.767157	0.001
55	-136	0.783244	0
55	-135	0.801395	0
55	-134	0.803924	0
55	-133	0.785758	0.001
55	-132	0.770549	0
55	-131	0.750821	0
55	-130	0.717257	0.001
55	-129	0.685289	0.001
55	-128	0.660582	0.003
55	-127	0.645301	0.007
55	-126	0.632407	0.003
55	-125	0.604953	0.007
55	-124	0.565764	0.017
55	-123	0.518381	0.025
55	-122	0.455593	0.042
55	-121	0.404651	0.064
55	-120	0.374737	0.085
55	-119	0.346949	0.117
55	-118	0.298243	0.156
55	-117	0.237767	0.219
55	-116	0.184459	0.253
55	-115	0.144832	0.296
55	-114	0.0933146	0.376
55	-113	0.0208856	0.474
55	-112	-0.0626354	0.575
55	-111	-0.141067	0.671
55	-110	-0.206259	0.759
55	-109	-0.263671	0.802
55	-108	-0.321061	0.892
55	-107	-0.375352	0.904
55	-106	-0.417623	0.918
55	-105	-0.449028	0.951
55	-104	-0.476972	0.963
55	-103	-0.505795	0.962
55	-102	-0.534564	0.981
55	-101	-0.560874	0.982
55	-100	-0.582288	0.989
55	-99	-0.600595	0.99
55	-98	-0.618714	0.994
55	-97	-0.63607	0.997
55	-96	-0.650221	0.996
55	-95	-0.662677	0.997
55	-94	-0.674015	0.998
55	-93	-0.683363	0.996
55	-92	-0.690762	0.997
55	-91	-0.696527	0.998
55	-90	-0.700339	0.998
55	-89	-0.702865	0.998
55	-88	-0.70521	0.999
55	-87	-0.703466	1
55	-86	-0.693011	0.997
55	-85	-0.685246	0.999
55	-84	-0.678161	0.998
55	-83	-0.656282	0.995
55	-82	-0.575429	0.983
55	-81	-0.448791	0.941
55	-80	-0.312986	0.868
55	-79	-0.274777	0.852
55	-78	-0.411608	0.926
55	-77	-0.512308	0.971
55	-76	-0.532216	0.985
55	-75	-0.533238	0.983
55	-74	-0.523834	0.979
55	-73	-0.509298	0.961
55	-72	-0.490875	0.98
55	-71	-0.470442	0.951
55	-70	-0.447779	0.948
55	-69	-0.417462	0.941
55	-68	-0.38625	0.916
55	-67	-0.367215	0.922
55	-66	-0.359414	0.894
55	-65	-0.355966	0.889
55	-64	-0.352425	0.874
55	-63	-0.338112	0.893
55	-62	-0.302499	0.843
55	-61	-0.242735	0.783
55	-60	-0.131607	0.662
55	-59	0.0608928	0.394
55	-58	0.13903	0.291
55	-57	0.0779274	0.414
55	-56	0.0234683	0.474
55	-55	-0.028084	0.553
55	-54	-0.0778514	0.593
55	-53	-0.079077	0.596
55	-52	-0.0605678	0.574
55	-51	-0.0321885	0.546
55	-50	0.123195	0.3
55	-49	0.383396	0.1
55	-48	0.473197	0.04
55	-47	0.458996	0.055
55	-46	0.419044	0.065
55	-45	0.374123	0.08
55	-44	0.332562	0.111
55	-43	0.297194	0.169
55	-42	0.251572	0.168
55	-41	0.194854	0.243
55	-40	0.149475	0.303
55	-39	0.121495	0.332
55	-38	0.0909493	0.375
55	-37	0.0502067	0.438
55	-36	0.0217607	0.463
55	-35	0.0271264	0.479
55	-34	0.0324205	0.477
55	-33	-0.00479153	0.54
55	-32	-0.0562154	0.552
55	-31	-0.0932857	0.624
55	-30	-0.0965482	0.659
55	-29	-0.0738772	0.603
55	-28	-0.0456282	0.579
55	-27	0.0104837	0.49
55	-26	0.119912	0.305
55	-25	0.229511	0.207
55	-24	0.288529	0.138
55	-23	0.312663	0.142
55	-22	0.338054	0.113
55	-21	0.411932	0.069
55	-20	0.506825	0.024
55	-19	0.571013	0.013
55	-18	0.611807	0.011
55	-17	0.64341	0.011
55	-16	0.663682	0.005
55	-15	0.67262	0.002
55	-14	0.686954	0.004
55	-13	0.711961	0
55	-12	0.735182	0.001
55	-11	0.773119	0
55	-10	0.819559	0
55	-9	0.8541	0
55	-8	0.856528	0
55	-7	0.848196	0
55	-6	0.841193	0
55	-5	0.830167	0
55	-4	0.819229	0
55	-3	0.80789	0
55	-2	0.796328	0
55	-1	0.755152	0
55	0	0.690285	0
55	1	0.675573	0.002
55	2	0.683827	0.004
55	3	0.702183	0
55	4	0.721211	0
55	5	0.734097	0
55	6	0.736582	0.001
55	7	0.726789	0
55	8	0.700672	0.004
55	9	0.567021	0.021
55	10	0.23487	0.2
55	11	0.158343	0.294
55	12	0.432086	0.07
55	13	0.508094	0.021
55	14	0.563558	0.015
55	15	0.578297	0.008
55	16	0.5997	0.011
55	17	0.633787	0.005
55	18	0.625023	0.006
[truncated: 12,761 more rows]
