# Supplementary material for: Modern temperatures in central–north Greenland warmest in past millennium
Source: Nature. 2023 Jan 18;613(7944):503–7. doi: 10.1038/s41586-022-05517-z (PMC9849122; doi:10.1038/s41586-022-05517-z)
Supplement: Supplementary file 4 — Source Data Fig. 3 [file 41586_2022_5517_MOESM4_ESM.xlsx]

## Sheet: Fig.3_upper
Frequency_1.per.yr	NGT2012_PSD_mid	NGT2012_PSD_low	NGT2012_PSD_high	Arctic2k_PSD
0.00421053	4.11314	1.52594	8.14258	6.31318
0.00631579	3.23579	1.20045	6.40574	1.61808
0.00842105	2.59749	0.963645	5.14211	1.84628
0.0105263	1.91	0.708593	3.78112	1.93764
0.0126316	1.41291	0.524178	2.79707	1.68193
0.0147368	1.26889	0.470748	2.51196	0.932569
0.0168421	1.33208	0.494189	2.63704	0.631984
0.0189474	1.41426	0.524681	2.79975	0.614536
0.0210526	1.42958	0.530363	2.83007	0.609666
0.0231579	1.39255	0.516626	2.75677	0.560019
0.0252632	1.37262	0.509232	2.71731	0.545966
0.0273684	1.43062	0.530748	2.83213	0.54711
0.0294737	1.57455	0.584146	3.11706	0.510463
0.0315789	1.7622	0.653763	3.48855	0.446294
0.0336842	1.93926	0.719448	3.83905	0.426464
0.0357895	2.07296	0.769049	4.10372	0.501064
0.0378947	2.15997	0.80133	4.27598	0.652367
0.04	2.21492	0.821717	4.38477	0.815569
0.0421053	2.2546	0.83644	4.46333	0.917281
0.0442105	2.28804	0.848843	4.52951	0.914759
0.0463158	2.31498	0.858838	4.58284	0.817323
0.0484211	2.32983	0.864347	4.61224	0.671352
0.0505263	2.32654	0.863126	4.60573	0.526571
0.0526316	2.30174	0.853926	4.55663	0.413314
0.0547368	2.25556	0.836793	4.46521	0.339618
0.0568421	2.19085	0.812787	4.33711	0.299417
0.0589474	2.11189	0.783494	4.1808	0.281526
0.0610526	2.0232	0.75059	4.00522	0.275069
0.0631579	1.92878	0.715561	3.8183	0.271755
0.0652632	1.8318	0.679584	3.62633	0.266554
0.0673684	1.73461	0.643524	3.43391	0.257631
0.0694737	1.63879	0.607979	3.24424	0.24578
0.0715789	1.54544	0.573347	3.05943	0.233501
0.0736842	1.45524	0.539883	2.88087	0.223874
0.0757895	1.36862	0.507746	2.70939	0.21941
0.0778947	1.2858	0.477022	2.54544	0.221179
0.08	1.20688	0.447744	2.38921	0.228496
0.0821053	1.13185	0.419907	2.24067	0.239278
0.0842105	1.06061	0.393478	2.09964	0.250889
0.0863158	0.993024	0.368404	1.96584	0.26107
0.0884211	0.928918	0.344621	1.83893	0.268559
0.0905263	0.868123	0.322066	1.71858	0.273217
0.0926316	0.810479	0.300681	1.60446	0.275714
0.0947368	0.755852	0.280415	1.49632	0.27701
0.0968421	0.704138	0.26123	1.39395	0.277878
0.0989474	0.655267	0.243099	1.2972	0.278637
0.101053	0.609193	0.226006	1.20599	0.279144
0.103158	0.565892	0.209941	1.12027	0.278965
0.105263	0.525351	0.194901	1.04001	0.277622
0.107368	0.487563	0.180882	0.965203	0.274787
0.109474	0.452514	0.167879	0.895819	0.270386
0.111579	0.420183	0.155885	0.831816	0.264591
0.113684	0.390533	0.144884	0.773118	0.257735
0.115789	0.363508	0.134859	0.719619	0.25021
0.117895	0.339036	0.12578	0.671172	0.242376
0.12	0.317024	0.117613	0.627595	0.234512
0.122105	0.29736	0.110318	0.588669	0.226807
0.124211	0.279921	0.103848	0.554145	0.219388
0.126316	0.264564	0.0981512	0.523744	0.212352
0.128421	0.251141	0.0931711	0.49717	0.205801
0.130526	0.239491	0.0888493	0.474109	0.199856
0.132632	0.229452	0.0851249	0.454235	0.194656
0.134737	0.220858	0.0819364	0.437221	0.190335
0.136842	0.213542	0.0792224	0.422739	0.186996
0.138947	0.207343	0.0769225	0.410466	0.18468
0.141053	0.202102	0.0749783	0.400092	0.183345
0.143158	0.197669	0.0733337	0.391316	0.182864
0.145263	0.193903	0.0719363	0.383859	0.183029
0.147368	0.19067	0.0707371	0.37746	0.18358
0.149474	0.187851	0.0696912	0.371879	0.184225
0.151579	0.185336	0.0687582	0.366901	0.184682
0.153684	0.183029	0.0679023	0.362333	0.184706
0.155789	0.180845	0.067092	0.35801	0.184106
0.157895	0.178712	0.0663008	0.353788	0.182765
0.16	0.176571	0.0655063	0.349548	0.18064
0.162105	0.174372	0.0646905	0.345195	0.177754
0.164211	0.172078	0.0638395	0.340654	0.174189
0.166316	0.169661	0.0629429	0.33587	0.170067
0.168421	0.167104	0.061994	0.330806	0.165534
0.170526	0.164394	0.0609889	0.325443	0.160745
0.172632	0.16153	0.0599263	0.319773	0.155853
0.174737	0.158514	0.0588074	0.313802	0.150999
0.176842	0.155354	0.0576352	0.307547	0.146302
0.178947	0.152063	0.0564141	0.301031	0.141863
0.181053	0.148655	0.0551498	0.294285	0.137759
0.183158	0.145149	0.0538492	0.287345	0.134046
0.185263	0.141565	0.0525193	0.280248	0.130763
0.187368	0.137922	0.0511677	0.273036	0.127927
0.189474	0.134241	0.0498023	0.26575	0.125546
0.191579	0.130544	0.0484307	0.258431	0.123612
0.193684	0.12685	0.0470604	0.251119	0.122108
0.195789	0.123179	0.0456984	0.243851	0.121006
0.197895	0.119548	0.0443513	0.236663	0.120273
0.2	0.115974	0.0430254	0.229588	0.119869

## Sheet: Fig.3_lower
Frequency_1.per.yr	NGT2012_Arctic2k_Coherence	NGT2012_Arctic2k_Coherence_CL		Frequency_1.per.yr	NGT2012_20CR_Coherence	NGT2012_20CR_Coherence_CL
0.00292969	0.487774	0.056		0.0166667	0.477093	0.283
0.00390625	0.484367	0.056		0.0222222	0.548093	0.283
0.00488281	0.489938	0.056		0.0277778	0.561775	0.283
0.00585938	0.498964	0.056		0.0333333	0.542956	0.283
0.00683594	0.493967	0.056		0.0388889	0.563382	0.283
0.0078125	0.482343	0.056		0.0444444	0.560275	0.283
0.00878906	0.477731	0.056		0.05	0.490725	0.283
0.00976562	0.475213	0.056		0.0555556	0.456003	0.283
0.0107422	0.468479	0.056		0.0611111	0.426372	0.283
0.0117188	0.465131	0.056		0.0666667	0.285435	0.283
0.0126953	0.465987	0.056		0.0722222	0.15341	0.283
0.0136719	0.466818	0.056		0.0777778	0.129967	0.283
0.0146484	0.462914	0.056		0.0833333	0.0873395	0.283
0.015625	0.451608	0.056		0.0888889	0.0529022	0.283
0.0166016	0.445939	0.056		0.0944444	0.0496758	0.283
0.0175781	0.446888	0.056		0.1	0.0469831	0.283
0.0185547	0.446016	0.056		0.105556	0.0881766	0.283
0.0195312	0.44769	0.056		0.111111	0.0712129	0.283
0.0205078	0.44738	0.056		0.116667	0.0399793	0.283
0.0214844	0.445665	0.056		0.122222	0.0606073	0.283
0.0224609	0.453067	0.056		0.127778	0.0744696	0.283
0.0234375	0.448368	0.056		0.133333	0.0824146	0.283
0.0244141	0.436442	0.056		0.138889	0.115651	0.283
0.0253906	0.435885	0.056		0.144444	0.172556	0.283
0.0263672	0.429384	0.056		0.15	0.14065	0.283
0.0273438	0.403045	0.056		0.155556	0.0974325	0.283
0.0283203	0.368615	0.056		0.161111	0.0608534	0.283
0.0292969	0.340307	0.056		0.166667	0.0489871	0.283
0.0302734	0.30695	0.056		0.172222	0.0865772	0.283
0.03125	0.271813	0.056		0.177778	0.115214	0.283
0.0322266	0.250498	0.056		0.183333	0.0904127	0.283
0.0332031	0.240884	0.056		0.188889	0.0286835	0.283
0.0341797	0.238557	0.056		0.194444	0.000708938	0.283
0.0351562	0.221295	0.056		0.2	0.0109063	0.283
0.0361328	0.208054	0.056
0.0371094	0.213075	0.056
0.0380859	0.20433	0.056
0.0390625	0.207529	0.056
0.0400391	0.214345	0.056
0.0410156	0.20756	0.056
0.0419922	0.203808	0.056
0.0429688	0.183455	0.056
0.0439453	0.143441	0.056
0.0449219	0.122986	0.056
0.0458984	0.120345	0.056
0.046875	0.120279	0.056
0.0478516	0.109243	0.056
0.0488281	0.0981793	0.056
0.0498047	0.098027	0.056
0.0507812	0.0975724	0.056
0.0517578	0.0929527	0.056
0.0527344	0.0848151	0.056
0.0537109	0.0887725	0.056
0.0546875	0.0942336	0.056
0.0556641	0.0894564	0.056
0.0566406	0.0953042	0.056
0.0576172	0.107901	0.056
0.0585938	0.106146	0.056
0.0595703	0.100977	0.056
0.0605469	0.103098	0.056
0.0615234	0.104269	0.056
0.0625	0.10882	0.056
0.0634766	0.113998	0.056
0.0644531	0.101961	0.056
0.0654297	0.0969047	0.056
0.0664062	0.104301	0.056
0.0673828	0.100929	0.056
0.0683594	0.104412	0.056
0.0693359	0.111582	0.056
0.0703125	0.0976041	0.056
0.0712891	0.079343	0.056
0.0722656	0.0777535	0.056
0.0732422	0.0707673	0.056
0.0742188	0.0590116	0.056
0.0751953	0.0580374	0.056
0.0761719	0.0547494	0.056
0.0771484	0.0403327	0.056
0.078125	0.0347031	0.056
0.0791016	0.0373587	0.056
0.0800781	0.0346247	0.056
0.0810547	0.0406793	0.056
0.0820312	0.0506928	0.056
0.0830078	0.0519304	0.056
0.0839844	0.0453285	0.056
0.0849609	0.0443126	0.056
0.0859375	0.0652804	0.056
0.0869141	0.0882563	0.056
0.0878906	0.0883724	0.056
0.0888672	0.0856967	0.056
0.0898438	0.0903994	0.056
0.0908203	0.0959441	0.056
0.0917969	0.0962564	0.056
0.0927734	0.0852348	0.056
0.09375	0.0737996	0.056
0.0947266	0.0722425	0.056
0.0957031	0.0705364	0.056
0.0966797	0.0661363	0.056
0.0976562	0.0567058	0.056
0.0986328	0.0471485	0.056
0.0996094	0.0426146	0.056
0.100586	0.0456038	0.056
0.101562	0.0509527	0.056
0.102539	0.0591541	0.056
0.103516	0.0700457	0.056
0.104492	0.0695589	0.056
0.105469	0.0649874	0.056
0.106445	0.0673078	0.056
0.107422	0.0753041	0.056
0.108398	0.0752624	0.056
0.109375	0.0736395	0.056
0.110352	0.0727925	0.056
0.111328	0.0735043	0.056
0.112305	0.0757928	0.056
0.113281	0.072929	0.056
0.114258	0.0670084	0.056
0.115234	0.0618856	0.056
0.116211	0.0576671	0.056
0.117188	0.0563913	0.056
0.118164	0.0566792	0.056
0.119141	0.0513837	0.056
0.120117	0.0480457	0.056
0.121094	0.0446829	0.056
0.12207	0.0395297	0.056
0.123047	0.0390689	0.056
0.124023	0.0430828	0.056
0.125	0.0463762	0.056
0.125977	0.0539834	0.056
0.126953	0.0526055	0.056
0.12793	0.0507682	0.056
0.128906	0.0604855	0.056
0.129883	0.0619952	0.056
0.130859	0.055909	0.056
0.131836	0.0520809	0.056
0.132812	0.052423	0.056
0.133789	0.0537754	0.056
0.134766	0.0567754	0.056
0.135742	0.0628625	0.056
0.136719	0.0651221	0.056
0.137695	0.0657018	0.056
0.138672	0.0677459	0.056
0.139648	0.0595654	0.056
0.140625	0.0437062	0.056
0.141602	0.0385334	0.056
0.142578	0.0408223	0.056
0.143555	0.0409627	0.056
0.144531	0.0352192	0.056
0.145508	0.0292764	0.056
0.146484	0.0260088	0.056
0.147461	0.0284365	0.056
0.148438	0.0285357	0.056
0.149414	0.0272767	0.056
0.150391	0.0304665	0.056
0.151367	0.0349947	0.056
0.152344	0.0432612	0.056
0.15332	0.0473119	0.056
0.154297	0.04861	0.056
0.155273	0.049852	0.056
0.15625	0.0533657	0.056
0.157227	0.059791	0.056
0.158203	0.0636701	0.056
0.15918	0.0652123	0.056
0.160156	0.0635145	0.056
0.161133	0.0652198	0.056
0.162109	0.0656095	0.056
0.163086	0.0665797	0.056
0.164062	0.0709326	0.056
0.165039	0.0727612	0.056
0.166016	0.0702729	0.056
0.166992	0.0690235	0.056
0.167969	0.0643211	0.056
0.168945	0.0621759	0.056
0.169922	0.0626462	0.056
0.170898	0.0568993	0.056
0.171875	0.0564917	0.056
0.172852	0.0560056	0.056
0.173828	0.0526963	0.056
0.174805	0.056074	0.056
0.175781	0.0576368	0.056
0.176758	0.0545821	0.056
0.177734	0.0628689	0.056
0.178711	0.072744	0.056
0.179688	0.0760657	0.056
0.180664	0.0800537	0.056
0.181641	0.0774619	0.056
0.182617	0.0697314	0.056
0.183594	0.0609895	0.056
0.18457	0.0612205	0.056
0.185547	0.0664798	0.056
0.186523	0.0674104	0.056
0.1875	0.0646678	0.056
0.188477	0.0554279	0.056
0.189453	0.0506321	0.056
0.19043	0.0498599	0.056
0.191406	0.0528201	0.056
0.192383	0.052733	0.056
0.193359	0.0460496	0.056
0.194336	0.0428387	0.056
0.195312	0.044026	0.056
0.196289	0.041636	0.056
0.197266	0.0380062	0.056
0.198242	0.0373101	0.056
0.199219	0.0354963	0.056
