# Supplementary material for: Modern temperatures in central–north Greenland warmest in past millennium
Source: Nature. 2023 Jan 18;613(7944):503–7. doi: 10.1038/s41586-022-05517-z (PMC9849122; doi:10.1038/s41586-022-05517-z)
Supplement: Supplementary file 5 — Source Data Fig. 4 [file 41586_2022_5517_MOESM5_ESM.xlsx]

## Sheet: Fig.4a
bin_center_permil	probability_density
-1.9	0
-1.7	0
-1.5	0
-1.3	0
-1.1	0.00632111
-0.9	0.120101
-0.7	0.290771
-0.5	0.91024
-0.3	0.979772
-0.1	1.18205
0.1	0.878635
0.3	0.499368
0.5	0.0695322
0.7	0.0379267
0.9	0.0252845
1.1	0
1.3	0
1.5	0
1.7	0
1.9	0

## Sheet: Fig.4b
NGT2012_11yr_mid_degreeC	MAR3.5.2_meltwater_Gt.per.yr
1.94356	125.039
1.86256	123.948
1.75828	124.303
1.54312	133.394
1.61949	114.512
1.73114	107.557
1.75634	99.0118
1.60321	82.2209
1.55359	87.7118
1.43263	72.2209
1.27175	56.0027
1.17929	59.5755
1.16708	45.9845
1.27873	32.33
1.13567	3.74818
0.779986	3.34818
0.484967	3.53909
-0.343091	-3.49727
-0.180057	-5.61545
-0.150164	-10.97
-0.188156	-17.5064
-0.144319	-5.91545
-0.0568541	-7.06091
-0.117887	-12.4336
-0.322478	-14.1427
-0.277611	4.03
-0.353324	8.17545
-0.324287	-0.333636
-0.299502	3.68455
-0.305472	4.11182
-0.253912	-0.0427273
-0.201628	13.1936
-0.248928	10.3573
-0.263769	6.09364
-0.201014	10.6755
-0.0687212	13.3936
-0.0370896	4.27545
0.16152	2.95727
0.21079	10.1391
0.17865	5.22091
0.285078	9.43909
0.270068	4.19364
0.256754	-12.1791
0.271085	-18.9609
0.335621	-15.5609
0.316794	-11.1155
0.275665	-10.6336
0.434816	-7.07
0.379355	-2.97
0.293788	-0.0245455
0.330847	0.0572727
0.308968	-9.61545
0.280983	-4.98818
0.342211	6.96636
0.382259	15.1027
0.396972	18.43
0.392287	26.23
0.293067	17.7573
0.124309	16.7118
0.0585015	4.70273
0.0707131	-6.00636
0.0353502	3.09364
-0.10042	5.28455
-0.211173	-0.724545
-0.302591	2.41182
-0.383769	0.984545
-0.415443	-5.24273
-0.297036	-6.12455
-0.192898	-4.95182
-0.087657	-2.95182
-0.00149684	3.83909
0.0899211	7.57545
0.157933	16.5209
0.315922	23.6845
0.558968	43.83
0.744093	45.7027
0.941855	43.6209
1.12011	45.73
1.22849	50.5573
1.35324	46.3391
1.42574	47.53
1.42532	38.4845
1.29752	36.0118
1.22781	14.8845
0.99614	-2.43364
0.764542	-20.8882
0.565848	-35.7155
0.374023	-37.5882
0.0622018	-48.7882
-0.336628	-62.0518
-0.405319	-56.1882
-0.397601	-44.5518
-0.481133	-38.9245
-0.472313	-39.2245
-0.43924	-25.5064
-0.337391	-8.12455
-0.241818	12.5573
-0.14175	27.2482
-0.0618654	27.2209
0.000719434	44.0664
0.129196	52.1391
-0.0252304	59.8391
-0.092649	49.9118
0.0406618	53.9664
0.155655	68.83
0.150143	60.3209
0.137677	57.7664
0.140306	45.4391
0.0371	39.2391
-0.104945	44.0755
-0.0583036	31.83
0.0453259	38.9845
0.182538	43.7755
0.26751	65.8936
0.348498	66.3209
0.417103	67.7755
0.440594	72.03
0.474346	71.5755
0.451958	78.8391
0.45289	80.0391
0.470445	84.6664
0.433216	95.7209
0.301856	85.5755
0.232063	86.3209
0.126228	64.7755
-0.0607994	63.4391
-0.0658028	62.6755
-0.0279805	72.6391
0.0718329	80.8755
0.25187	86.5936
0.444082	89.93
0.664994	84.0845
0.840876	80.2755
0.943827	76.8755
1.03168	67.6845
1.14727	70.5845
1.13455	72.5118
0.976985	63.2755
0.753868	51.8936
0.450357	45.0209
0.16245	32.3209
