# Supplementary material for: Modern temperatures in central–north Greenland warmest in past millennium
Source: Nature. 2023 Jan 18;613(7944):503–7. doi: 10.1038/s41586-022-05517-z (PMC9849122; doi:10.1038/s41586-022-05517-z)
Supplement: Supplementary file 6 — Source Data Extended Data Fig. 6 [file 41586_2022_5517_MOESM6_ESM.xlsx]

## Sheet: EDFig.6a
Year	NGT2012_accumulation_mmweq.per.yr	NGT2012_d18O_permil
2011	20.1953	1.30218
2010	11.0193	1.24792
2009	8.6738	1.17805
2008	8.09198	1.03389
2007	10.0267	1.08506
2006	8.81453	1.15986
2005	7.07211	1.17675
2004	5.75392	1.07415
2003	8.52665	1.0409
2002	6.90544	0.959863
2001	7.87514	0.852071
2000	10.0115	0.790123
1999	12.7388	0.781941
1998	13.4963	0.856746
1997	12.2691	0.760902
1996	11.0267	0.522591
1995	10.5721	0.324928
1994	5.23059	-0.229871
1993	6.54571	-0.120638
1992	0.967705	-0.10061
1991	1.86853	-0.126064
1990	2.05035	-0.0966937
1989	0.232168	-0.0380923
1988	-2.42899	-0.0789846
1987	-3.46205	-0.21606
1986	-3.48684	-0.186
1985	-3.45378	-0.236727
1984	-4.07362	-0.217272
1983	-2.95791	-0.200666
1982	-4.94139	-0.204666
1981	-3.91659	-0.170121
1980	-3.76783	-0.13509
1979	-4.148	-0.166782
1978	-2.4951	-0.176725
1977	-1.24717	-0.13468
1976	1.79415	-0.0460432
1975	3.66192	-0.02485
1974	2.852	0.108218
1973	3.97597	0.14123
1972	3.91812	0.119695
1971	5.53795	0.191002
1970	6.38919	0.180945
1969	6.14126	0.172025
1968	6.02556	0.181627
1967	3.70324	0.224866
1966	2.35613	0.212252
1965	1.94291	0.184695
1964	1.35364	0.291327
1963	0.0445455	0.254168
1962	-2.02818	0.196838
1961	-2.97364	0.221668
1960	-2.06455	0.207008
1959	-3.04636	0.188258
1958	-2.17364	0.229281
1957	-0.337273	0.256114
1956	-0.164545	0.265972
1955	-0.228182	0.262832
1954	-0.964545	0.196355
1953	-1.39182	0.0832869
1952	-0.373636	0.039196
1951	1.60818	0.0473778
1950	4.95364	0.0236846
1949	5.78091	-0.0672813
1948	4.43545	-0.141486
1947	4.66273	-0.202736
1946	3.96273	-0.257125
1945	7.02636	-0.278347
1944	11.09	-0.199014
1943	11.6809	-0.129242
1942	13.39	-0.0587302
1941	14.9627	-0.00100288
1940	14.9082	0.0602471
1939	13.7809	0.105815
1938	15.3445	0.211668
1937	17.7082	0.374508
1936	18.8718	0.498543
1935	18.8718	0.631043
1934	16.6718	0.750474
1933	17.0355	0.823088
1932	18.3445	0.906668
1931	18.0173	0.955247
1930	19.3809	0.954963
1929	21.6355	0.869338
1928	20.0627	0.822633
1927	14.9034	0.667414
1926	13.5397	0.512243
1925	12.7822	0.379118
1924	11.9842	0.250596
1923	11.8731	0.0416752
1922	9.30741	-0.225541
1921	11.762	-0.271563
1920	14.4892	-0.266393
1919	15.0549	-0.322359
1918	16.6912	-0.31645
1917	19.9438	-0.294291
1916	25.1862	-0.226052
1915	26.7114	-0.162018
1914	25.2771	-0.0949725
1913	26.6508	-0.0414498
1912	28.671	0.000482021
1911	29.065	0.0865616
1910	27.4993	-0.0169043
1909	22.57	-0.0620748
1908	20.1155	0.0272434
1907	18.0549	0.104289
1906	17.3579	0.100596
1905	13.469	0.0922434
1904	12.5397	0.0940047
1903	12.863	0.024857
1902	12.3579	-0.0703134
1901	13.7923	-0.0390634
1900	15.6205	0.0303684
1899	15.1862	0.1223
1898	18.1458	0.179232
1897	18.2973	0.233493
1896	17.6306	0.279459
1895	16.6407	0.295198
1894	19.9943	0.317812
1893	19.7923	0.302812
1892	21.166	0.303437
1891	20.8933	0.315198
1890	18.9943	0.290255
1889	17.3781	0.202243
1888	16.5296	0.155482
1887	16.4084	0.0845729
1886	17.9135	-0.0407356
1885	9.94811	-0.0440879
1884	10.3913	-0.018747
1883	11.6754	0.048128
1882	12.2777	0.168753
1881	16.5424	0.297535
1880	16.3476	0.445546
1879	16.5424	0.563387
1878	16.01	0.632364
1877	17.7632	0.691228
1876	15.997	0.768671
1875	14.2048	0.760148
1874	16.0879	0.65458
1873	14.3476	0.505092
1872	10.6074	0.301739
1871	11.9061	0.108842
1870	8.80216	-0.0580334
1869	8.41255	-0.176954
1868	7.03593	-0.275818
1867	7.17879	-0.341329
1866	6.12684	-0.459965
1865	9.73723	-0.555533
1864	10.7429	-0.575964
1863	8.92475	-0.594374
1862	11.4702	-0.551874
1861	10.849	-0.447612
1860	10.8338	-0.358464
1859	9.33384	-0.348464
1858	11.6369	-0.348351
1857	13.4702	-0.323067
1856	14.0611	-0.210964
1855	15.4247	-0.0962485
1854	13.7429	-0.0778394
1853	14.0763	-0.109942
1852	13.3035	-0.109146
1851	12.3035	-0.107896
1850	11.9551	-0.11676
1849	9.77323	-0.110112
1848	12.1369	-0.0789758
1847	8.83384	-0.109999
1846	6.72778	-0.136589
1845	3.71263	-0.196305
1844	3.33384	-0.26943
1843	4.34899	-0.272669
1842	1.95505	-0.242328
1841	3.13687	-0.306987
1840	0.303535	-0.434203
1839	3.57626	-0.572385
1838	4.84899	-0.673294
1837	4.62172	-0.757953
1836	5.01566	-0.749203
1835	8.34899	-0.737044
1834	11.7732	-0.737385
1833	9.42475	-0.718294
1832	10.5611	-0.696703
1831	13.1823	-0.671419
1830	12.8641	-0.593408
1829	14.8035	-0.466249
1828	11.4854	-0.338351
1827	10.3035	-0.261646
1826	10.046	-0.193237
1825	11.9247	-0.193976
1824	9.22778	-0.232783
1823	6.63687	-0.325908
1822	5.39444	-0.416646
1821	2.74293	-0.530112
1820	-0.484343	-0.666817
1819	-1.42374	-0.772499
1818	-2.66616	-0.869601
1817	-0.226768	-0.885964
1816	1.9096	-0.878124
1815	1.57626	-0.873805
1814	0.879293	-0.898578
1813	3.72778	-0.892385
1812	8.69747	-0.820851
1811	11.3793	-0.722669
1810	11.5914	-0.544828
1809	15.349	-0.355169
1808	19.3944	-0.225169
1807	21.046	-0.142385
1806	19.046	-0.164089
1805	17.4854	-0.218521
1804	17.2429	-0.26426
1803	16.046	-0.270055
1802	14.2278	-0.293294
1801	9.37929	-0.321987
1800	8.18232	-0.340964
1799	9.16717	-0.394658
1798	5.92475	-0.436817
1797	1.28838	-0.458749
1796	-0.666162	-0.388578
1795	-0.681313	-0.332101
1794	-0.378283	-0.235283
1793	1.36414	-0.125112
1792	5.45505	-0.0231804
1791	6.19747	0.0938651
1790	9.34899	0.212842
1789	10.9096	0.245115
1788	8.72778	0.186536
1787	9.37929	0.18199
1786	9.50051	0.196706
1785	11.8793	0.107615
1784	12.0763	0.0336378
1783	11.8035	-0.0443167
1782	12.4702	-0.090169
1781	7.25808	-0.12068
1780	6.86414	-0.106362
1779	4.72778	-0.0969304
1778	3.39444	-0.0263054
1777	6.57626	0.100229
1776	6.27323	0.115626
1775	6.36414	0.12932
1774	6.59141	0.230229
1773	10.152	0.329433
1772	10.3641	0.34432
1771	10.9247	0.329149
1770	10.4247	0.289717
1769	8.22778	0.227274
1768	8.15202	0.218354
1767	7.21263	0.179547
1766	3.86414	0.0211378
1765	7.21263	-0.0679531
1764	6.66717	-0.133521
1763	7.57626	-0.227669
1762	4.45505	-0.268351
1761	2.09141	-0.268237
1760	-1.18131	-0.262896
1759	0.0611111	-0.269828
1758	3.84899	-0.302953
1757	5.75808	-0.362442
1756	8.03081	-0.420339
1755	9.60657	-0.376987
1754	6.75808	-0.37051
1753	7.15202	-0.387158
1752	5.56111	-0.362442
1751	5.31869	-0.391362
1750	8.09141	-0.436589
1749	8.01566	-0.503408
1748	8.83384	-0.515908
1747	7.22778	-0.514203
1746	6.33384	-0.491135
1745	6.42475	-0.441362
1744	8.71263	-0.400794
1743	10.7126	-0.363919
1742	12.3793	-0.315908
1741	11.849	-0.297271
1740	12.1066	-0.276078
1739	12.6066	-0.221703
1738	15.3793	-0.14818
1737	15.7732	-0.0815894
1736	13.5914	-0.00164626
1735	12.8187	0.0326719
1734	12.1217	0.0582401
1733	11.6066	0.0452287
1732	12.1672	0.0401151
1731	12.1672	0.0148878
1730	14.5157	0.00102419
1729	16.1823	-0.0115326
1728	17.7581	-0.0446008
1727	14.4247	-0.119487
1726	15.4702	-0.256021
1725	16.349	-0.37301
1724	16.4606	-0.493976
1723	15.7333	-0.573871
1722	15.4788	-0.630114
1721	12.3333	-0.661871
1720	10.8061	-0.689144
1719	10.1152	-0.702538
1718	7.64242	-0.627204
1717	2.42424	-0.549568
1716	3.46061	-0.481386
1715	1.27879	-0.374174
1714	1.42424	-0.295386
1713	1.86061	-0.233083
1712	0.515152	-0.256174
1711	-0.866667	-0.274174
1710	-2.10303	-0.27872
1709	-2.86667	-0.258053
1708	-3.8303	-0.264053
1707	-5.6303	-0.268538
1706	-5.30303	-0.265871
1705	-6.19394	-0.260901
1704	-6.8303	-0.288417
1703	-6.33939	-0.328417
1702	-6.64848	-0.387689
1701	-6.46667	-0.429871
1700	-7.61212	-0.49672
1699	-5.6303	-0.579204
1698	-2.99394	-0.657326
1697	-2.15758	-0.685568
1696	2.13333	-0.79175
1695	3.58788	-0.84272
1694	5.98788	-0.862114
1693	6.58788	-0.847204
1692	4.95152	-0.824417
1691	4.1697	-0.795265
1690	4.07879	-0.71975
1689	5.27879	-0.577871
1688	7.7697	-0.469811
1687	7.22424	-0.433023
1686	5.11515	-0.402295
1685	4.24242	-0.426295
1684	5.46061	-0.438174
1683	6.3697	-0.452901
1682	6.3697	-0.520962
1681	9.20606	-0.593992
1680	12.2424	-0.612174
1679	15.6606	-0.621508
1678	16.097	-0.686477
1677	16.4242	-0.731568
1676	15.7697	-0.740053
1675	17.4061	-0.758659
1674	15.4061	-0.681689
1673	15.8424	-0.647811
1672	13.4061	-0.581871
1671	12.9697	-0.488659
1670	14.297	-0.42272
1669	13.2788	-0.322235
1668	9.22424	-0.270417
1667	9.75152	-0.203326
1666	6.89697	-0.134356
1665	6.09697	-0.0785378
1664	2.89697	-0.0675681
1663	2.60606	-0.0444772
1662	2.47879	-0.0179318
1661	3.5697	-0.0515681
1660	9.06061	-0.0924772
1659	8.82424	-0.0981136
1658	6.69697	-0.167023
1657	9.22424	-0.223811
1656	10.0061	-0.271629
1655	11.3697	-0.355083
1654	11.8424	-0.403871
1653	14.7515	-0.449932
1652	16.9515	-0.508053
1651	18.3152	-0.528962
1650	18.7515	-0.512417
1649	14.6606	-0.503144
1648	10.4788	-0.474962
1647	11.7333	-0.426659
1646	9.31515	-0.412235
1645	6.58788	-0.444841
1644	6.53333	-0.443447
1643	6.82424	-0.458962
1642	7.24242	-0.445144
1641	5.69697	-0.464962
1640	3.55152	-0.54478
1639	0.89697	-0.640295
1638	2.06061	-0.659326
1637	4.89697	-0.669992
1636	5.91515	-0.689508
1635	9.40606	-0.649871
1634	9.13333	-0.572659
1633	10.3333	-0.473447
1632	8.80606	-0.403871
1631	9.00606	-0.324114
1630	8.86061	-0.291508
1629	8.33333	-0.239447
1628	12.6606	-0.157811
1627	13.5697	-0.13272
1626	9.89697	-0.14775
1625	7.04242	-0.139144
1624	4.13333	-0.114235
1623	4.86061	-0.0969015
1622	2.62424	-0.084356
1621	3.60606	-0.0574469
1620	3.71515	0.00655308
1619	2.89697	0.0757652
1618	2.22424	0.115159
1617	0.0424242	0.10122
1616	-2.95758	0.0852197
1615	1.3697	0.037341
1614	4.42424	-0.0112651
1613	4.93333	-0.0893257
1612	5.06061	-0.191386
1611	4.9697	-0.254477
1610	4.53333	-0.293023
1609	4.24242	-0.36278
1608	3.29697	-0.379629
1607	4.46061	-0.462841
1606	3.82424	-0.487013
1605	5.27879	-0.441689
1604	5.27879	-0.361234
1603	3.93333	-0.366429
1602	3.75152	-0.389351
1601	5.75152	-0.327468
1600	6.87879	-0.297338
1599	7.55152	-0.282663
1598	7.55152	-0.297078
1597	14.897	-0.32013
1596	14.4606	-0.274351
1595	17.1515	-0.274026
1594	19.0788	-0.27552
1593	17.6606	-0.271689
1592	16.7333	-0.214936
1591	17.9879	-0.15065
1590	18.1152	-0.0959096
1589	18.3152	-0.0751304
1588	19.2061	-0.0720784
1587	19.1152	-0.0647408
1586	12.6606	-0.0614291
1585	13.4424	-0.0281174
1584	11.4242	-0.0281823
1583	9.33333	-0.0531823
1582	7.67879	-0.0436369
1581	6.73333	-0.0751304
1580	6.04242	-0.0576628
1579	3.86061	-0.0842213
1578	1.5697	-0.083507
1577	1.69697	-0.0726628
1576	2.27879	-0.0870135
1575	4.78788	-0.0803252
1574	4.9697	-0.0957148
1573	4.33333	-0.142143
1572	6.69697	-0.177988
1571	9.87879	-0.246039
1570	13.6424	-0.238377
1569	15.2606	-0.267338
1568	16.6061	-0.293572
1567	18.2606	-0.282858
1566	16.2424	-0.253897
1565	15.1515	-0.215195
1564	13.4788	-0.162923
1563	13.1515	-0.138312
1562	13.1152	-0.0714291
1561	9.91515	-0.00857192
1560	8.58788	0.0370774
1559	8.07879	0.0402592
1558	5.09697	0.0105839
1557	2.55152	0.0264281
1556	1.86061	0.0020125
1555	2.93333	-0.0483771
1554	3.91515	-0.0981823
1553	3.71515	-0.204611
1552	4.7697	-0.260455
1551	4.5697	-0.351754
1550	6.09697	-0.464351
1549	7.18788	-0.536169
1548	7.38788	-0.544806
1547	11.0424	-0.501364
1546	12.3697	-0.452533
1545	12.097	-0.472078
1544	11.4242	-0.507728
1543	11.8424	-0.524546
1542	12.1879	-0.521299
1541	11.6788	-0.478312
1540	11.8242	-0.39052
1539	11.1515	-0.271689
1538	10.1697	-0.186819
1537	8.1697	-0.174936
1536	5.15152	-0.209871
1535	6.66061	-0.28513
1534	7.24242	-0.272143
1533	8.87879	-0.232403
1532	6.60606	-0.177468
1531	8.04242	-0.116104
1530	7.93333	-0.0930524
1529	7.55152	-0.067533
1528	6.33333	-0.0879875
1527	4.49697	-0.133897
1526	3.5697	-0.182208
1525	4.47879	-0.208312
1524	1.26061	-0.264091
1523	-1.33939	-0.349026
1522	-1.92121	-0.380455
1521	-2.70303	-0.422273
1520	-3.53939	-0.41513
1519	-4.73939	-0.426234
1518	-2.66667	-0.497208
1517	-3.73939	-0.505325
1516	-1.4303	-0.476169
1515	0.824242	-0.400065
1514	2.26061	-0.353702
1513	4.07879	-0.253897
1512	6.60606	-0.105195
1511	4.71515	-0.0450005
1510	6.11515	-0.0253252
1509	6.26061	-0.00285763
1508	6.29697	0.0509735
1507	5.78788	0.112207
1506	9.15152	0.162792
1505	10.2242	0.217142
1504	9.66061	0.191351
1503	9.71515	0.221491
1502	9.20606	0.225827
1501	7.33864	0.183729
1500	7.29318	0.177715
